# Supplementary material for: Fungal Osteomyelitis: A Systematic Review of Reported Cases
Source: Microorganisms. 2023 Jul 17;11(7):1828. doi: 10.3390/microorganisms11071828 (PMC10383745; doi:10.3390/microorganisms11071828)
Supplement: Supplementary file 1 [file microorganisms-11-01828-s001.zip]

Archive with 6 entries (6 files):
- microorganisms-2454768-supplementary/Supplementary Table S1.xls
- microorganisms-2454768-supplementary/Supplementary Table S2.xlsx
- microorganisms-2454768-supplementary/Supplementary Table S3.xlsx
- microorganisms-2454768-supplementary/Supplementary Table S4.xlsx
- microorganisms-2454768-supplementary/Supplementary Table S5.pdf
- microorganisms-2454768-supplementary/Supplementary Table S6.pdf
