# Supplementary material for: Fungal Osteomyelitis: A Systematic Review of Reported Cases
Source: Microorganisms. 2023 Jul 17;11(7):1828. doi: 10.3390/microorganisms11071828 (PMC10383745; doi:10.3390/microorganisms11071828)
Supplement: Supplementary file 1 [file microorganisms-11-01828-s001.zip › microorganisms-2454768-supplementary/Supplementary Table S1.xls]

## Sheet: Osteomyelitis
Date	Database	Search query	Stringa di ricerca (search database)	Limits	Results	Note
2023-03-03	PubMed	('bone infection'/exp ("Osteomyelitis"[Mesh] OR "Osteomyelitis"[Title/Abstract] OR "fungal osteomyelitis"[Title/Abstract] OR "Osteoarticular infection*"[Title/Abstract] OR "Prosthetic joint infection"[Title/Abstract] OR "bone infection"[Title/Abstract]) AND ("aspergillosis"[MeSH Terms] OR "aspergillosis"[Title/Abstract] OR "aspergilloses"[Title/Abstract] OR "candidiasis"[MeSH Terms] OR "candidias…		Filters: Humans, English, from 1000/1/1 - 2022/12/31	605
2023-03-08	Cochrane Library	osteomyelitis 'fungal osteomyelitis'		osteomyelitis= 2 trial da pubmed ed embase 'fungal osteomyelitis'= 1 cochrane review	3
2023-03-08	Embase	('osteomyelitis'/exp OR osteomyelitis:ab,ti OR 'fungal osteomyelitis'/exp OR 'fungal osteomyelitis':ab,ti OR 'osteoarticular infection'/exp OR 'osteoarticular infection':ab,ti OR 'prosthetic joint infection'/exp OR 'prosthetic joint infection':ab,ti OR 'bone infection'/exp OR 'bone infection':ab,ti) AND ('aspergillosis'/exp OR aspergillosis:ab,ti OR 'candidiasis'/exp OR candidiasis:ab,ti OR 'cocc…		Filters: ('review'/exp OR rewiew:ti) AND [article]/lim AND [english]/lim AND [humans]/lim NOT 2023/py	1024
				Total articles from databases	1632
				Duplicates	315
				TOTAL ariticles in Rayyan*	1317
