# Supplementary material for: Fungal Osteomyelitis: A Systematic Review of Reported Cases
Source: Microorganisms. 2023 Jul 17;11(7):1828. doi: 10.3390/microorganisms11071828 (PMC10383745; doi:10.3390/microorganisms11071828)
Supplement: Supplementary file 1 [file microorganisms-11-01828-s001.zip › microorganisms-2454768-supplementary/Supplementary Table S2.xlsx]

## Sheet: EXCLUDED
ID ARTICLE	ARTICLE FEATURES
	YEAR OF PUBLICATION	LANGUAGE	REASON FOR REPORTS EXCLUDED	CITATION
442856462	1990	English	Report not retrieved	Film panel cases Society of Pediatric Radiology. Haemophilus aphrophilus. Pediatr Radiol. 1990;20(5):373-4. PMID: 2349027.
442856464	1972	English	Report not retrieved	Aspergilloma of sinus; (1972); New York state journal of medicine - Volume 72, Issue 4, pp. 493-495 - published 1972-01-15
442856465	1969	English	Report not retrieved	Correlation conferences in radiology and pathology. Pain and swelling about eye;1969; New York state journal of medicine - Volume 69, Issue 8, pp. 1059-1061 - published 1969-01-15
Abchee	2017	English	Off topic	Abchee, A., Elias, E., Al Garnawee, M., Ayoub, C., Kanj, S., & Skaf, G. (2017). Injury to hypopharynx by a foreign body with subsequent candida osteomyelitis of the upper cervical spine. In Journal of Neurosurgical Sciences (Vol. 61, Issue 4). Edizioni Minerva Medica. https://doi.org/10.23736/s0390-5616.16.03275-6
Adkins	1994	English	Off topic	Adkins T, Rees M, Simeone F, Isaacs R, Halsell A, Flowers ER. Case records of the Department of Medicine University of Mississippi Medical Center. Histoplasma capsulatum osteomyelitis humerus, metastatim pulmonary histoplas-mosis. J Miss State Med Assoc. 1994 Mar;35(3):59-64. PMID: 8182736.
Anu	2021	English	Off topic	Alex, A., Philip, A., Paulose, A. A., Mammen, M. D., & Lepcha, A. (2021). Skull base osteomyelitis with secondary cavernous sinus thrombosis: a rare presentation of an animate foreign body in the ear. In BMJ Case Reports (Vol. 14, Issue 1, p. e236723). BMJ. https://doi.org/10.1136/bcr-2020-236723
Allsopp	2010	English	Off topic	Allsopp, T., Chandratilleke, M. G., Kermeen, F., Chambers, D. C., and Hopkins, P. (2010). Successful management of Aspergillus fuumigatus osteomyelitis in a lung transplant recipient. The Internet Journal of Pulmonary Medicine 12 (1) .
Anderson	1984	English	Off topic	Anderson, J., & Kron, I. L. (1984). Treatment of infection of the proximal aortic prosthetic graft with associated vertebral osteomyelitis. In Journal of Vascular Surgery (Vol. 01, Issue 4, pp. 579–581). Elsevier BV. https://doi.org/10.1067/mva.1984.avs0010579
Ansari RA	1987	English	Off topic	Ansari RA, Hindson DA, Stevens DL, Kloss JG. Pseudallescheria boydii arthritis and osteomyelitis in a patient with Cushing's disease. South Med J. 1987 Jan;80(1):90-2. doi: 10.1097/00007611-198701000-00020. PMID: 3798191.
Anton	2009	English	Off topic	Anton, E. (2011). Acute Low Back Pain in an Elderly Woman. In The Journal of Emergency Medicine (Vol. 41, Issue 3, pp. 300–301). Elsevier BV. https://doi.org/10.1016/j.jemermed.2009.08.040
Antony SJ	2015	English	Off topic	Antony, S., Parikh, M., & Friedman, G. (2015). Coccidioidomycosis Involving the Cranium: A Case Report and Review of Current Literature. In Infectious Disorders - Drug Targets (Vol. 15, Issue 3, pp. 202–206). Bentham Science Publishers Ltd. https://doi.org/10.2174/1871526515666150724101823
Arora K	2021	English	Off topic	Arora K, Ramamourthy B, Mohindra S. Rhinocerebral Mucormycosis with Petrositis Presenting with Gradenigo’s Triad: A Diagnostic Dilemma. Int J Otorhinolaryngol Clin 2021;13(2):40–42.
Arshad	2022	English	Off topic	Arshad, W., Kamal, M. M., Rafique, Z., Rahat, M., & Mumtaz, H. (2022). Case of maxillary actinomycotic osteomyelitis, a rare post COVID complication-case report. In Annals of Medicine &amp; Surgery (Vol. 80). Ovid Technologies (Wolters Kluwer Health). https://doi.org/10.1016/j.amsu.2022.104242
Assaad W	1994	English	Off topic	Assaad W, Nuchikat PS, Cohen L, Esguerra JV, Whittier FC. Aspergillus discitis with acute disc abscess. Spine (Phila Pa 1976). 1994 Oct 1;19(19):2226-9. doi: 10.1097/00007632-199410000-00019. PMID: 7809759.
Attah CA	1979	English	Off topic	Attah CA, Cerruti MM. Aspergillus osteomyelitis of sternum after cardiac surgery. N Y State J Med. 1979 Aug;79(9):1420-1. PMID: 291807.
Babcock	2011	English	Report not retrieved	Babcock, M. J., Diaz, L., Reddy, S., Kraus, E. W., & Fernandez, M. (2011). Painful Swollen Foot—Quiz Case. In Archives of Dermatology (Vol. 147, Issue 5, p. 609). American Medical Association (AMA). https://doi.org/10.1001/archdermatol.2011.90-a
Bales	2005	English	Report not retrieved	Bales, J. G.; Wilson, S.; Rodgers, B.; Neitzschman, H. R.;(2005)Radiology case of the month. Unusual inflammatory etiology of a lesion in the distal femur. Blastomycosis osteomyelitis; J La State Med Soc - Volume 157, Issue 4, pp. 175-177 - published 2005-01-01
Bannatyne	1989	English	Report not retrieved	Bannatyne RM, Clarke HM. Ketoconazole in the treatment of osteomyelitis due to Candida albicans. Can J Surg. 1989 May;32(3):201-2. PMID: 2713774.
Baptista	2020	English	Report not retrieved	Baptista, M., Sevivas, N., Ferreira, N. V., Fardilha, L., Varanda, P., & Mateus, C. (2020). Cryptococcus magnus Periprosthetic Shoulder Infection. In JBJS Case Connector (Vol. 10, Issue 4, p. e20.00507-e20.00507). Ovid Technologies (Wolters Kluwer Health). https://doi.org/10.2106/jbjs.cc.20.00507
Baril	2000	English	Report not retrieved	Baril, L.; Carrière, J.; Jouan, M.; Datry, A.; Bricaire, F.; Caumes, E.;(2000); Cryptococcal subcutaneous abscess associated with a rib osteomyelitis in a patient with aids; Journal de Mycologie Medicale - Volume 10, Issue 2, pp. 94-96 - published 2000-01-01
Barrett	2021	English	Report not retrieved	Barrett, K., Tavakoli, S., McGinity, M., & Gilbert, A. (2022). Intracranial Epstein-Barr virus-associated smooth muscle tumor with superimposed cryptococcal infection. In Medicine (Vol. 101, Issue 9, p. e28806). Ovid Technologies (Wolters Kluwer Health). https://doi.org/10.1097/md.0000000000028806
Bartash	2017	English	Report not retrieved	Bartash, R., Guo, Y., Pope, J. B., Levi, M. H., Szymczak, W., Saraiya, N., & Nori, P. (2017). Periprosthetic hip joint infection with Aspergillus terreus : A clinical case and a review of the literature. In Medical Mycology Case Reports (Vol. 18, pp. 24–27). Elsevier BV. https://doi.org/10.1016/j.mmcr.2017.07.006
Berant	1979	English	Report not retrieved	Berant M, Kristal C, Wagner Y. Candida osteomyelitis as a complication of parenteral nutrition in an infant. Successful treatment with flucytosine. Helv Paediatr Acta. 1979 May;34(2):155-60. PMID: 110730.
Berk	2019	English	Report not retrieved	Berk, H., Oztoprak, N., Kizilates, F., Seyman, D., Baysan, B. O., Ince, I., & Kurtoglu, E. (2019). An Unusual Case of Acute Invasive Pansinusitis due to Laceyella sp. in a Febrile Neutropenic Patient with Myelodysplastic Syndrome. In Clinical Microbiology Newsletter (Vol. 41, Issue 21, pp. 189–191). Elsevier BV. https://doi.org/10.1016/j.clinmicnews.2019.10.003
Bernard	2010	English	Report not retrieved	Bernard, L., Uçkay, I., Vuagnat, A., Assal, M., Stern, R., Rohner, P., & Hoffmeyer, P. (2010). Two consecutive deep sinus tract cultures predict the pathogen of osteomyelitis. In International Journal of Infectious Diseases (Vol. 14, Issue 5, pp. e390–e393). Elsevier BV. https://doi.org/10.1016/j.ijid.2009.06.019
Blais	1997	English	Report not retrieved	Blais RE, Cesani F, Ali S, Calhoun JH, Mader J. Blastomycotic osteomyelitis of the pelvis: a case report. Am Surg. 1997 May;63(5):414-6. PMID: 9128229.
Bland	2009	English	Report not retrieved	Bland, C. M., & Thomas, S. (2009). Micafungin plus Fluconazole in an Infected Knee with Retained Hardware due to Candida albicans. In Annals of Pharmacotherapy (Vol. 43, Issue 3, pp. 528–531). SAGE Publications. https://doi.org/10.1345/aph.1l508
Bottagisio	2021	English	Report not retrieved	Bottagisio, M., Bidossi, A., Logoluso, N., Pellegrini, A., & De Vecchi, E. (2021). A spacer infection by Candida albicans secondary to a Staphylococcus capitis prosthetic joint infection: a case report. In BMC Infectious Diseases (Vol. 21, Issue 1). Springer Science and Business Media LLC. https://doi.org/10.1186/s12879-021-06113-8
Bourguignon	1976	English	Report not retrieved	Bourguignon, R. L., Walsh, A. F., Flynn, J. C., Baro, C., & Spinos, E. (1976). Fusarium species osteomyelitis. Case report. The Journal of bone and joint surgery. American volume, 58(5), 722–723.
Bradsher	1997	English	Report not retrieved	Bradsher R. W. (1997). Clinical features of blastomycosis. Seminars in respiratory infections, 12(3), 229–234.
Bradsher	1990	English	Report not retrieved	Bradsher, R. W.; Martin, M. R.; Wilkes, T. D.; Waltman, C.; Bolyard, K.;Unusual presentations of blastomycosis: Ten case summaries. In Infections in Medicine - Volume 7, Issue 9, pp. 10-19 - published 1990-01-01.
Bryce	1997	English	Report not retrieved	Bryce, G. E., Phillips, P., Lepawsky, M., & Gribble, M. J. (1997). Invasive Aspergillus tympanomastoiditis in an immunocompetent patient. The Journal of otolaryngology, 26(4), 266–269.
Bua	2011	English	Report not retrieved	Bua, J., Marchetti, F., Zennaro, F., & Ventura, A. (2011). A lung mass: when the history helps the diagnosis. In Case Reports (Vol. 2011, Issue oct03 1, pp. bcr0120113718–bcr0120113718). BMJ. https://doi.org/10.1136/bcr.01.2011.3718
Bunning	1984	English	Report not retrieved	Bunning, R. D., & Barth, W. F. (1984). Cryptococcal arthritis and cellulitis. In Annals of the Rheumatic Diseases (Vol. 43, Issue 3, pp. 508–510). BMJ. https://doi.org/10.1136/ard.43.3.508
Burch	1975	English	Report not retrieved	Burch, K. H., Fine, G., Quinn, E. L., & Eisses, J. F. (1975). Cryptococcus neoformans as a cause of lytic bone lesions. JAMA, 231(10), 1057–1059.
Cao	2018	English	Report not retrieved	Cao, D., Li, D., Yu, L., Bi, H.Y., Deng, R., & Wang, L. (2018). Vertebral osteomyelitis caused by Scedosporium apiospermum in an immunocompetent male : a case report.
Caraveo	1977	English	Report not retrieved	Caraveo, J., Trowbridge, A. A., Amaral, B. W., Green, J. B., III, Cain, P. T., & Hurley, D. L. (1977). Bone marrow necrosis associated with a Mucor infection. In The American Journal of Medicine (Vol. 62, Issue 3, pp. 404–408). Elsevier BV. https://doi.org/10.1016/0002-9343(77)90838-5
Casscells	1978	English	Report not retrieved	Casscells S. W. (1978). Aspergillus osteomyelitis of the tibia. A case report. The Journal of bone and joint surgery. American volume, 60(7), 994–995.
Chaturvedi	2012	English	Report not retrieved	Chaturvedi, J.; Sachdeva, R.; Singh, P.; Savio, J.; Divya, P.; Balasubramanya, A. M.;(2012);Mucormycosis of the Paranasal Sinus with Gas Forming Maxillary Osteomyelitis -A Case Report; Internet Journal of Microbiology - Volume 10, Issue 1, pp. - published 2012-01-01
Chaves	2016	English	Report not retrieved	Chaves, M. S., Franco, D., Nanni, J. C., Basaldúa, M. L., Boleas, M., Aphalo, G., Feltes Silva, P., Elgadban, M. C., Emery, F., Gamarra, S., Garcia-Effron, G., & Bantar, C. (2016). Control of an outbreak of postoperative bone mucormycosis: An intervention study of contiguous cohorts. In American Journal of Infection Control (Vol. 44, Issue 12, pp. 1715–1717). Elsevier BV. https://doi.org/10.1016/…
Chhem	2001	English	Report not retrieved	Chhem, R. K., Wang, S., Jaovisidha, S., Schmit, P., Friedman, L., Bureau, N. J., & Cardinal, E. (2001). Imaging of Fungal, Viral, and Parasitic Musculoskeletal and Spinal Diseases. In Radiologic Clinics of North America (Vol. 39, Issue 2, pp. 357–378). Elsevier BV. https://doi.org/10.1016/s0033-8389(05)70282-7
Ching	2004	English	Report not retrieved	Ching, N., Lasky, J., Lazareff, J., Moore, T. B., & Nielsen, K. (2004). Enlarging Parietal Mass with Lytic Skull Lesion. In The Pediatric Infectious Disease Journal (Vol. 23, Issue 6, p. 589). Ovid Technologies (Wolters Kluwer Health). https://doi.org/10.1097/01.inf.0000130740.01940.b6
Colombo L	2020	Spanish	Non-English language	Colombo, L. G. R., Gregorini, E. R., Dalmaso, H., Podestá, María. V., Luque, A., Truccolo, P., & Lerman Tenenbaum, D. (2020). Osteomielitis por Scedosporium spp., a propósito de un caso. In Revista Argentina de Microbiología (Vol. 52, Issue 1, pp. 19–21). Elsevier BV. https://doi.org/10.1016/j.ram.2019.03.002
Cook	2001	English	Report not retrieved	Cook PP. Successful treatment of cryptococcal osteomyelitis and paraspinous abscess with fluconazole and flucytosine. South Med J. 2001 Sep;94(9):936-8. PMID: 11592758.
Cooper L	2017	English	Report not retrieved	Cooper, L., Heydemann, J., Misenhimer, G., & Antony, S. (2017). Use of Intra-Articular Amphotericin B in the Treatment of Candida parasilosis and albicans in Prosthetic Joint Infections (PJI): A Novel Approach to this Difficult Problem. In Infectious Disorders - Drug Targets (Vol. 17, Issue 1, pp. 36–42). Bentham Science Publishers Ltd. https://doi.org/10.2174/1871526516666161026125606
Croft	1983	English	Report not retrieved	Croft H. The viewbox: Candida albicans. IMJ Ill Med J. 1983 Jul;164(1):18, 59-61. PMID: 6136496.
Cushard	1969	English	Report not retrieved	CUSHARD, W. G., JR., KOHANIM, M., & LANTIS, L. R. (1969). Blastomycosis of Bone. In The Journal of Bone &amp; Joint Surgery (Vol. 51, Issue 4, pp. 704–712). Ovid Technologies (Wolters Kluwer Health). https://doi.org/10.2106/00004623-196951040-00008
Cushing	1997	English	Report not retrieved	Cushing, R. D., & Fulgenzi, W. R. (1997). Synovial fluid levels of fluconazole in a patient with Candida parapsilosis prosthetic joint infection who had an excellent clinical response. In The Journal of Arthroplasty (Vol. 12, Issue 8, p. 950). Elsevier BV. https://doi.org/10.1016/s0883-5403(97)90166-2
Dalinka, Dinnenberg	1971	English	Report not retrieved	Dalinka, M. K., Dinnenberg, S., Greendyk, W. H., & Hopkins, R. (1971). Roentgenographic features of osseous coccidioidomycosis and differential diagnosis. The Journal of bone and joint surgery. American volume, 53(6), 1157–1164.
Dalinka, Greendyke	1971	English	Report not retrieved	Dalinka, M. K., & Greendyke, W. H. (1971). The spinal manifestations of coccidioidomycosis. Journal of the Canadian Association of Radiologists, 22(1), 93–99.
Dan M	1983	English	Report not retrieved	Dan M. (1983). Neonatal septic arthritis. Israel journal of medical sciences, 19(11), 967–971.
De Vuyst	1992	English	Report not retrieved	De Vuyst, D., Surmont, I., Verhaegen, J., & Vanhaecke, J. (1992). Tibial osteomyelitis due toAspergillus flavus in a heart transplant patient. In Infection (Vol. 20, Issue 1, pp. 48–49). Springer Science and Business Media LLC. https://doi.org/10.1007/bf01704898
Dellestable	1994	English	Report not retrieved	Dellestable, F., Kures, L., Mainard, D., Pere, P., & Gaucher, A. (1994). Fungal arthritis due to Pseudallescheria boydii (Scedosporium apiospermum). The Journal of rheumatology, 21(4), 766–768.
Depas	2007	English	Report not retrieved	Depas, G., Decortis, T., Francotte, N., Bricteux, G., & Hustinx, R. (2007). F-18 FDG PET in Infectious Diseases in Children. In Clinical Nuclear Medicine (Vol. 32, Issue 8, pp. 593–598). Ovid Technologies (Wolters Kluwer Health). https://doi.org/10.1097/rlu.0b013e3180a1abe8
Deresinski	1979	English	Report not retrieved	Deresinski, S. C., & Stevens, D. A. (1979). Bone and joint coccidioidomycosis treated with miconazole. The American review of respiratory disease, 120(5), 1101–1107. https://doi.org/10.1164/arrd.1979.120.5.1101
D'hoore	1993	English	Report not retrieved	D'Hoore, K., & Hoogmartens, M. (1993). Vertebral aspergillosis. A case report and review of the literature. Acta orthopaedica Belgica, 59(3), 306–314.
Di bari	2022	English	Report not retrieved	Di Bari, S., Gavaruzzi, F., De Meo, D., Cera, G., Raponi, G., Ceccarelli, G., & Villani, C. (2022). Candida parapsilosis osteomyelitis following dog bite: a case report and review of the literature. In Journal of Medical Mycology (Vol. 32, Issue 1, p. 101208). Elsevier BV. https://doi.org/10.1016/j.mycmed.2021.101208
Dimar	2014	English	Report not retrieved	Dimar, J. R., 2nd, Puno, R. M., Nowacki, M. R., & Carreon, L. Y. (2014). Surgery for blastomycosis of the spine. American journal of orthopedics (Belle Mead, N.J.), 43(11), E266–E271.
Dong	2019	English	Report not retrieved	Dong, N.; Su, S.; Xie, Y.; Cryptococcal rib osteomyelitis mimicking a metastatic tumor: A case report and literature review. In International Journal of Clinical and Experimental Medicine - Volume 12, Issue 10, pp. 12569-12574 - published 2019-01-01. ISSN:1940-5901/IJCEM0097732.
Dotis,Roilides	2004	English	Review	Dotis, J., & Roilides, E. (2004). Osteomyelitis due to Aspergillus spp. in patients with chronic granulomatous disease: comparison of Aspergillus nidulans and Aspergillus fumigatus. In International Journal of Infectious Diseases (Vol. 8, Issue 2, pp. 103–110). Elsevier BV. https://doi.org/10.1016/j.ijid.2003.06.001
Dounis	1991	English	Report not retrieved	Dounis, E., Giamarellou, H., Peppas, Th., & Sfikakis, P. (1991). Skull, Patella and Thigh Cryptococcosis after a Crashing Injury of the Temporal Bone. In Journal of Chemotherapy (Vol. 3, Issue 2, pp. 130–133). Informa UK Limited. https://doi.org/10.1080/1120009x.1991.11739079
Dubey	2014	English	Report not retrieved	Dubey, D., Narayan, R. N., Motiwala, A., & Gupta, P. (2014). Teaching NeuroImages: Spherules in spine: Vertebral coccidioidomycosis. In Neurology (Vol. 83, Issue 16, pp. e158–e158). Ovid Technologies (Wolters Kluwer Health). https://doi.org/10.1212/wnl.0000000000000890
Dumont	2019	English	Report not retrieved	Dumont, R. A., Keen, N. N., Bloomer, C. W., Schwartz, B. S., Talbott, J., Clark, A. J., Wilson, D. M., & Chin, C. T. (2018). Clinical Utility of Diffusion-Weighted Imaging in Spinal Infections. In Clinical Neuroradiology (Vol. 29, Issue 3, pp. 515–522). Springer Science and Business Media LLC. https://doi.org/10.1007/s00062-018-0681-5
Dwyer	1999	English	Report not retrieved	DWYER, K., McDONALD, M., & FITZPATRICK, T. (1999). Presentation of Candida glabrata spinal osteomyelitis 25 months after documented candidaemia. In Australian and New Zealand Journal of Medicine (Vol. 29, Issue 4, pp. 571–572). Wiley. https://doi.org/10.1111/j.1445-5994.1999.tb00767.x
Eaton	1994	English	Report not retrieved	Eaton, M. E., Padhye, A. A., Schwartz, D. A., & Steinberg, J. P. (1994). Osteomyelitis of the sternum caused by Apophysomyces elegans. In Journal of Clinical Microbiology (Vol. 32, Issue 11, pp. 2827–2828). American Society for Microbiology. https://doi.org/10.1128/jcm.32.11.2827-2828.1994
Echols	1979	English	Report not retrieved	Echols, R. M., Selinger, D. S., Hallowell, C., Goodwin, J. S., Duncan, M. H., & Cushing, A. H. (1979). Rhizopus osteomyelitis. In The American Journal of Medicine (Vol. 66, Issue 1, pp. 141–145). Elsevier BV. https://doi.org/10.1016/0002-9343(79)90505-9
Eckburg	1999	English	Report not retrieved	Eckburg, P. B., Zolopa, A. R., & Montoya, J. G. (1999). Invasive Fungal Sinusitis Due toScedosporium apiospermumin a Patient with AIDS. In Clinical Infectious Diseases (Vol. 29, Issue 1, pp. 212–213). Oxford University Press (OUP). https://doi.org/10.1086/520164
Eckmann	1964	English	Report not retrieved	ECKMANN BH, SCHAEFER GL, HUPPERT M. BEDSIDE INTERHUMAN TRANSMISSION OF COCCIDIOIDOMYCOSIS VIA GROWTH ON FOMITES. AN EPIDEMIC INVOLVING SIX PERSONS. Am Rev Respir Dis. 1964 Feb;89:175-85. doi: 10.1164/arrd.1964.89.2.175. PMID: 14117681.
Edelstein	1991	English	Report not retrieved	Edelstein H, McCabe R. Candida albicans septic arthritis and osteomyelitis of the sternoclavicular joint in a patient with human immunodeficiency virus infection. J Rheumatol. 1991 Jan;18(1):110-1. PMID: 2023178.
Edupuganti	2011	English	Report not retrieved	Edupuganti, S., Rouphael, N., Mehta, A., Eaton, M., Heller, J. G., Bressler, A., Brandt, M., & O’Donnell, K. (2011). Fusarium falciforme Vertebral Abscess and Osteomyelitis: Case Report and Molecular Classification. In Journal of Clinical Microbiology (Vol. 49, Issue 6, pp. 2350–2353). American Society for Microbiology. https://doi.org/10.1128/jcm.02547-10
Edwards J	1975	English	Report not retrieved	Edwards, J. E., Jr., Turkel, S. B., Elder, H. A., Rand, R. W., & Guze, L. B. (1975). Hematogenous Candida osteomyelitis. In The American Journal of Medicine (Vol. 59, Issue 1, pp. 89–94). Elsevier BV. https://doi.org/10.1016/0002-9343(75)90325-3
Edwards C	2000	English	Report not retrieved	Edwards C, Reuther WL 3rd, Greer DL. Disseminated osteoarticular sporotrichosis: treatment in a patient with acquired immunodeficiency syndrome. South Med J. 2000 Aug;93(8):803-6. PMID: 10963514.
Effat	2005	English	Report not retrieved	Effat, K. G., Karam, M., & El-Kabani, A. (2005). Pott’s puffy tumour caused by mucormycosis. In The Journal of Laryngology &amp; Otology (Vol. 119, Issue 8, pp. 643–645). Cambridge University Press (CUP). https://doi.org/10.1258/0022215054516304
Eisen	2000	English	Report not retrieved	Eisen, D. P., MacGinley, R., Christensson, B., Larsson, L., & Woods, M. L. (2000). Candida tropicalis Vertebral Osteomyelitis Complicating Epidural Catheterisation with Disease Paralleled by Elevated D-Arabinitol/L-Arabinitol Ratios. In European Journal of Clinical Microbiology &amp; Infectious Diseases (Vol. 19, Issue 1, pp. 61–63). Springer Science and Business Media LLC. https://doi.org/10.100…
Eismont	1983	English	Report not retrieved	Eismont FJ, Bohlman HH, Soni PL, Goldberg VM, Freehafer AA. Pyogenic and fungal vertebral osteomyelitis with paralysis. J Bone Joint Surg Am. 1983 Jan;65(1):19-29. PMID: 6849675.
El Abd	2012	English	Report not retrieved	El Abd, O. H., Fusco, H. N., Gomba, L., Lew, M., & Jenis, L. (2012). Coccidioidomycosis Infection Presenting With Thoracic Spinal Pain. In PM&amp;R (Vol. 4, Issue 6, pp. 450–455). Wiley. https://doi.org/10.1016/j.pmrj.2012.03.006
Elahi	2005	English	Report not retrieved	Elahi, M. M., Mitra, A., Spears, J., & McClurken, J. B. (2005). Recalcitrant Chest Wall Aspergillus Fumigatus Osteomyelitis After Coronary Artery Bypass Grafting: Successful Radical Surgical and Medical Management. In The Annals of Thoracic Surgery (Vol. 79, Issue 3, pp. 1057–1059). Elsevier BV. https://doi.org/10.1016/j.athoracsur.2003.09.119
Elgafy	2014	english	Report not retrieved	Elgafy H, Miller J, Meyers S, Assaly R. Disseminated coccidioidomycosis of the spine in an immunocompetent patient. Am J Orthop (Belle Mead NJ). 2014 Aug;43(8):E181-4. PMID: 25136876.
Ellerbrook	2015	English	Report not retrieved	Ellerbrook, L., & Laks, S. (2015). Coccidioidomycosis osteomyelitis of the knee in a 23-year-old diabetic patient. In Radiology Case Reports (Vol. 10, Issue 1, p. 1034). Elsevier BV. https://doi.org/10.2484/rcr.v10i1.1034
El-zaatari	2002	english	Report not retrieved	El-Zaatari, M. M., Hulten, K., Fares, Y., Baassiri, A., Balkis, M., Almashhrawi, A., & El-Zaatari, F. A. K. (2002). Successful Treatment ofCandida albicansOsteomyelitis of the Spine with Fluconazole and Surgical Debridement: Case Report. In Journal of Chemotherapy (Vol. 14, Issue 6, pp. 627–630). Informa UK Limited. https://doi.org/10.1179/joc.2002.14.6.627
Elzein	2020	english	Report not retrieved	Elzein, F., Mohammed, N., Arafah, M., Albarrag, A., Habib, R., & Faqehi, A. (2020). Complication of massive trauma by fungal infection and bone tuberculosis. In Medical Mycology Case Reports (Vol. 27, pp. 4–7). Elsevier BV. https://doi.org/10.1016/j.mmcr.2019.12.006
Emamian	2019	english	Report not retrieved	Emamian, S., Fox, M. G., Boatman, D., Allard, F. D., & Nacey, N. C. (2019). Spinal blastomycosis: unusual musculoskeletal presentation with literature review. In Skeletal Radiology (Vol. 48, Issue 12, pp. 2021–2027). Springer Science and Business Media LLC. https://doi.org/10.1007/s00256-019-03234-9
Embil	1998	english	Report not retrieved	Embil, J. M., Aoki, F. Y., Hershfield, E. S., & Meyers, M. P. (1998). Respiratory Failure in a Man with Bone and Lung Lesions. In Hospital Practice (Vol. 33, Issue 4, pp. 211–219). Informa UK Limited. https://doi.org/10.1080/21548331.1998.11443683
Ersoy	2007	english	Report not retrieved	Ersoy, A., Akdag, I., Akalin, H., Sarisozen, B., & Ener, B. (2007). Aspergillosis Osteomyelitis and Joint Infection in a Renal Transplant Recipient. In Transplantation Proceedings (Vol. 39, Issue 5, pp. 1662–1663). Elsevier BV. https://doi.org/10.1016/j.transproceed.2006.11.020
Ersoy	2011	english	Report not retrieved	Ersoy A, Dizdar OS, Koc AO, Akalin H, Ener B. Aspergillus fumigatus spondylodiskitis in renal transplant patient: voriconazole experience. Exp Clin Transplant. 2011 Aug;9(4):265-9. PMID: 21819372.
Esolen	1992	english	Report not retrieved	Esolen LM, Fasano MB, Flynn J, Burton A, Lederman HM. Pneumocystis carinii osteomyelitis in a patient with common variable immunodeficiency. N Engl J Med. 1992 Apr 9;326(15):999-1001. doi: 10.1056/NEJM199204093261506. PMID: 1545853.
Estrov	1984	english	Report not retrieved	Estrov Z, Resnitzky P, Shenker Y, Berrebi A, Hurwitz N. Candidemia and sternal Candida albicans osteomyelitis in a patient with chronic lymphatic leukemia. Isr J Med Sci. 1984 Aug;20(8):711-4. PMID: 6469595.
Even-sapir	1993	english	Report not retrieved	Even-Sapir E, Martin RH, Marrie TJ. Gallium-67-citrate and bone scintigraphy in disseminated North American blastomycosis. J Nucl Med. 1993 Mar;34(3):458-61. PMID: 8441039.
Eves	2014	english	Report not retrieved	Eves, S., Sayeed, R., & Potter, M. (2014). A case of rib fungal osteomyelitis. In Journal of Plastic, Reconstructive &amp; Aesthetic Surgery (Vol. 67, Issue 3, pp. e81–e83). Elsevier BV. https://doi.org/10.1016/j.bjps.2013.10.004
Ferris	1985	English	Report not retrieved	Ferris, B., & Jones, C. (1985). Paraplegia due to aspergillosis. Successful conservative treatment of two cases. In The Journal of Bone and Joint Surgery. British volume (Vols. 67-B, Issue 5, pp. 800–803). British Editorial Society of Bone & Joint Surgery. https://doi.org/10.1302/0301-620x.67b5.3902849
Fialk	1981	English	Report not retrieved	Fialk, M. A., Marcove, R. C., & Armstrong, D. (1981). Cryptococcal bone disease: a manifestation of disseminated cryptococcosis. Clinical orthopaedics and related research, (158), 219–223.
Finn	1982	English	Report not retrieved	Finn, D. G., & Farmer, J. C., Jr. (1982). CHRONIC MUCORMYCOSIS. In The Laryngoscope (Vol. 92, Issue 7, pp. 761–763). Wiley. https://doi.org/10.1288/00005537-198207000-00009
Fisher	1992	English	Duplicate	Fisher, MaryS. (1992). Case report 750. In Skeletal Radiology (Vol. 21, Issue 6). Springer Science and Business Media LLC. https://doi.org/10.1007/bf00241824
Fitzgerald	1975	English	Report not retrieved	Fitzgerald, E., Lloyd-Still, J., & Gordon, S. L. (1975). Candida arthritis. A case report and review of the literature. Clinical orthopaedics and related research, (106), 143–147.
Friedman	1983	English	Report not retrieved	Friedman, S. J., & Doyle, J. A. (1983). Extracutaneous Sporotrichosis. In International Journal of Dermatology (Vol. 22, Issue 3, pp. 171–176). Wiley. https://doi.org/10.1111/j.1365-4362.1983.tb03358.x
Fulciniti	1996	English	Report not retrieved	Fulciniti, F., Troncone, G., Fazioli, F., Vetrani, A., Zeppa, P., Manco, A., & Palombini, L. (1996). Osteomyelitis byParacoccidioides brasiliensis (South American blastomycosis): Cytologic diagnosis on fine-needle aspiration biopsy smears: A case report. In Diagnostic Cytopathology (Vol. 15, Issue 5, pp. 442–446). Wiley. https://doi.org/10.1002/(sici)1097-0339(199612)15:5<442::aid-dc18>3.0.co;2-n
Galgiani	1984	English	Report not retrieved	Galgiani, J. N., Stevens, D. A., Graybill, J. R., Stevens, D. L., Tillinghast, A. J., & Levine, H. B. (1984). Pseudallescheria boydii Infections Treated with Ketoconazole. In Chest (Vol. 86, Issue 2, pp. 219–224). Elsevier BV. https://doi.org/10.1378/chest.86.2.219
Gambrioli	1986	English	Report not retrieved	Gambrioli PL, Maggi F, Minola R. Candida arthritis of the knee. Case report. Ital J Orthop Traumatol. 1986 Jun;12(2):245-52. PMID: 3793463.
Ganjei	1982	English	Report not retrieved	Ganjei P, Evans DA, Fischer ML. Diagnosis of cryptococcal osteomyelitis by fine needle aspiration cytology a case report. Acta Cytol. 1982 Mar-Apr;26(2):224-6. PMID: 6177151.
Garau	1977	English	Report not retrieved	GARAU, J. (1977). Alternaria Osteomyelitis. In Annals of Internal Medicine (Vol. 86, Issue 6, p. 747). American College of Physicians. https://doi.org/10.7326/0003-4819-86-6-747
Gaur	2020	English	Report not retrieved	Gaur, S.; Madhulaxmi, M.; Muthusekhar, M. R.; Senthilnathan,;Mucormycosis osteomyelitis of the maxilla - a case series. (2020). In International Journal of Pharmaceutical Research (Vol. 12, Issue sp2). SynthesisHub Advance Scientific Research. https://doi.org/10.31838/ijpr/2020.sp2.528
Ge	2010	English	Off topic	Ge, P. S., Imai, T. A., Aboulian, A., & Van Natta, T. L. (2010). The Use of Human Acellular Dermal Matrix for Chest Wall Reconstruction. In The Annals of Thoracic Surgery (Vol. 90, Issue 6, pp. 1799–1804). Elsevier BV. https://doi.org/10.1016/j.athoracsur.2010.07.080
Gherman	1988	English	Report not retrieved	Gherman, C. R., Ward, R. R., & Bassis, M. L. (1988). Pneumocystis carinii otitis media and mastoiditis as the initial manifestation of the acquired immunodeficiency syndrome. In The American Journal of Medicine (Vol. 85, Issue 2, pp. 250–252). Elsevier BV. https://doi.org/10.1016/s0002-9343(88)80354-1
Grhenassia	2019	English	Off topic	Ghrenassia, E., Mokart, D., Mayaux, J., Demoule, A., Rezine, I., Kerhuel, L., Calvet, L., De Jong, A., Azoulay, E., & Darmon, M. (2019). Candidemia in critically ill immunocompromised patients: report of a retrospective multicenter cohort study. In Annals of Intensive Care (Vol. 9, Issue 1). Springer Science and Business Media LLC. https://doi.org/10.1186/s13613-019-0539-2
Gonzalez-Martin	2011	English	Off topic	Gonzalez-Martin, J. J., Gutierrez San Jose, B., & Sanchez-Pernaute, O. (2010). Clinicopathologic conference chronic monarthritis of the ankle in a young man. In Arthritis Care &amp; Research (p. n/a-n/a). Wiley. https://doi.org/10.1002/acr.20334
Greer	1968	English	Report not retrieved	Greer, J. L., & Lang, E. K. (1968). X-ray conference; blastomycosis osteomyelitis. The Journal of the Indiana State Medical Association, 61(9), 1227–1228.
Gupta, A	2013	English	Off topic	Gupta, A., Jain, S., Agrawal, C., & Kapoor, G. (2013). Successful outcome of mucormycosis in two children on induction therapy for acute lymphoblastic leukemia. In Indian Journal of Medical and Paediatric Oncology (Vol. 34, Issue 04, pp. 313–316). Georg Thieme Verlag KG. https://doi.org/10.4103/0971-5851.125254
Gupta, N	2017	English	Off topic	Gupta, N., Banerjee, S., Timitrov, Sharma, R., Guha Roy, S., Shende, T. M., Ansari, M. T., Singh, G., Nischal, N., Wig, N., & Soneja, M. (2017). Osteomyelitis due to multiple rare infections in a patient with idiopathic CD4 lymphocytopenia. In Intractable &amp; Rare Diseases Research (Vol. 6, Issue 3, pp. 206–210). International Research and Cooperation Association for Bio & Socio-Sciences Advanc…
Harel	1996	English	Report not retrieved	Harel-Raviv M, Gorsky M, Lust I, Raviv E. Oral osteomyelitis: pre-AIDS manifestation or strange coincidence? Dent Update. 1996 Jan-Feb;23(1):26-9. PMID: 8948219.
Heinrich	1991	English	Report not retrieved	Heinrich SD, Finney T, Craver R, Yin L, Zembo MM. Aspergillus osteomyelitis in patients who have chronic granulomatous disease. Case report. J Bone Joint Surg Am. 1991 Mar;73(3):456-60. PMID: 2002084.
Held	2015	English	Off topic	Held, J., Gräber, K., Leubner-Metzger, G., Kunkel, T., Theilacker, C., Kramme, S., & Schmitt-Graeff, A. (2015). Photo Quiz: Mysterious Objects in a Pleural Biopsy Sample from a Patient with Recurrent Pleural Empyema. In P. Bourbeau (Ed.), Journal of Clinical Microbiology (Vol. 53, Issue 7, pp. 2005–2005). American Society for Microbiology. https://doi.org/10.1128/jcm.02074-13
Hershkovitz	1998	English	Off topic	Hershkovitz, I., Rothschild, B. M., Dutour, O., & Greenwald, C. (1998). Clues to recognition of fungal origin of lytic skeletal lesions. In American Journal of Physical Anthropology (Vol. 106, Issue 1, pp. 47–60). Wiley. https://doi.org/10.1002/(sici)1096-8644(199805)106:1<47::aid-ajpa4>3.0.co;2-a
Ho, N	1989	English	Off topic	Ho NK, Low YP, See HF. Septic arthritis in the newborn--a 17 years' clinical experience. Singapore Med J. 1989 Aug;30(4):356-8. PMID: 2814537.
Hofler	2018	English	Review	Hofler, R. C., & Jones, G. A. (2018). Medical and Surgical Treatment of Endemic Mycotic Spinal Osteomyelitis. In World Neurosurgery (Vol. 113, pp. 254–256). Elsevier BV. https://doi.org/10.1016/j.wneu.2018.02.097
Holley	2002	English	Report not retrieved	Holley, K., Muldoon, M., & Tasker, S. (2002). Coccidioides immitis Osteomyelitis: A Case Series Review. In Orthopedics (Vol. 25, Issue 8, pp. 827–832). SLACK, Inc. https://doi.org/10.3928/0147-7447-20020801-13
Hotzel	1998	English	Off topic	Hotzel, H., Kielstein, P., Blaschke-Hellmessen, R., Wendisch, J., & Bär, W. (1998). Phenotypic and genotypic differentiation of several human and avian isolates ofCryptococcus neoformans. In Mycoses (Vol. 41, Issues 9–10, pp. 389–396). Wiley. https://doi.org/10.1111/j.1439-0507.1998.tb00359.x
Huayllani	2021	English	Off topic	Huayllani, M. T., Restrepo, D. J., Boczar, D., Sisti, A., Rinker, B. D., Manrique, O. J., Perdikis, G., & Forte, A. J. (2020). Histoplasmosis of the Upper Extremities: Clinical Case, Treatment Algorithm, and Systematic Review. In HAND (Vol. 16, Issue 3, pp. 277–284). SAGE Publications. https://doi.org/10.1177/1558944720911212
Huebsch	1965	English	Off topic	Huebsch RF. Acute lesions of the oral cavity. Dent Clin North Am. 1965 Nov:577-89. PMID: 5213629.
Hunter	2014	English	Off topic	Hunter-Ellul, L., Schepp, E. D., Lea, A., & Wilkerson, M. G. (2014). A rare case of Cryptococcus luteolus-related tenosynovitis. In Infection (Vol. 42, Issue 4, pp. 771–774). Springer Science and Business Media LLC. https://doi.org/10.1007/s15010-014-0593-5
Inglesby	2020	English	Off topic	Inglesby, D. C., Young, Z. T., Alshareef, M., Ritter, A., Gunasekaran, A., Kalhorn, S. P., & Lance Tavana, M. (2020). Paraspinous Muscle Flaps for the Treatment of Complex Spinal Wounds. In Spine (Vol. 45, Issue 9, pp. 599–604). Ovid Technologies (Wolters Kluwer Health). https://doi.org/10.1097/brs.0000000000003341
Iqbal	2020	English	Off topic	Iqbal, F., Shafiq, B., Zamir, M., Noor, S., Memon, N., Memon, N., & Dina, T. K. (2019). Micro-organisms and risk factors associated with prosthetic joint infection following primary total knee replacement—our experience in Pakistan. In International Orthopaedics (Vol. 44, Issue 2, pp. 283–289). Springer Science and Business Media LLC. https://doi.org/10.1007/s00264-019-04472-1
islam, N	2014	English	Report not retrieved	Islam N, Bhattacharyya I. Diagnostic discussion. Zygomycosis (mucormycosis). Todays FDA. 2014 Mar-Apr;26(2):45-7. PMID: 24812801.
Jane	2020	English	Report not retrieved	Jane B, I., Devi, S., Senthil K, K., Vijayashree, R., & K, A. (2020). More Than Just a Swelling: A Pathologist’s Perspective. In Annals of Tropical Medicine and Public Health (Vol. 23, Issue 13). Africa Health Research Organization. https://doi.org/10.36295/asro.2020.231321
Janecka	1979	English	Review	Janecka IP. Maxillofacial infections. Clin Plast Surg. 1979 Oct;6(4):553-73. PMID: 519943.
Jansen	2020	English	Report not retrieved	Jansen, C., Hoffman, W. W., & Frohm, J. (2020). Insidious Blastomycoses Osteomyelitis in a Young, Immunocompetent Male. South Dakota medicine : the journal of the South Dakota State Medical Association, 73(12), 586–587.
Jawanda	2021	English	Report not retrieved	Jawanda, M. K., Narula, R., Gupta, S., Sharma, V., Sidhu, S. K., & Kaur, N. (2021). Mixed Infections (Mucormycosis, Actinomycosis and Candidiasis) Leading to Maxillary Osteomyelitis in a Diabetic Mellitus Patient in Post COVID Phase: First Case Report. In Acta Medica (Hradec Kralove, Czech Republic) (Vol. 64, Issue 4, pp. 218–223). Charles University in Prague, Karolinum Press. https://doi.org/10…
Jo	2022	English	Review	Jo, J., Tran, T. T., Beyda, N. D., Simmons, D., Hendrickson, J. A., Almutairi, M. S., Alnezary, F. S., Gonzales-Luna, A. J., Septimus, E. J., & Garey, K. W. (2022). Development of the invasive candidiasis discharge [I Can discharge] model: a mixed methods analysis. In European Journal of Clinical Microbiology &amp; Infectious Diseases (Vol. 41, Issue 10, pp. 1207–1213). Springer Science and Busin…
Kaplan	1976	English	Report not retrieved	Kaplan RJ. Neurological complications of infections of head and neck. Otolaryngol Clin North Am. 1976 Oct;9(3):729-49. PMID: 185567.
Kauffman, C	2015	English	Report not retrieved	Kauffman, C. (2015). Complications of Candidemia in ICU Patients: Endophthalmitis, Osteomyelitis, Endocarditis. In Seminars in Respiratory and Critical Care Medicine (Vol. 36, Issue 05, pp. 641–649). Georg Thieme Verlag KG. https://doi.org/10.1055/s-0035-1562891
Kaufman, R	1973	English	Report not retrieved	Kaufman RS, Stone G. Osteomyelitis of frontal bone secondary to mucormycosis. N Y State J Med. 1973 Jun 1;73(11):1325-8. PMID: 4513739.
Khan	2006	English	Gray literature	Khan, F. A.; Sarwari, A. R.;A 28‐Year‐Old Man with Neck Ache: (Answer on pages 381–2). (2006). In Clinical Infectious Diseases (Vol. 43, Issue 3, pp. 320–321). Oxford University Press (OUP). https://doi.org/10.1086/505492
Kim B	2020	English	Gray literature	Kim, B. R., Lee, J. W., Lee, E., Kang, Y., Ahn, J. M., & Kang, H. S. (2019). Intra-articular facet joint steroid injection–related adverse events encountered during 11,980 procedures. In European Radiology (Vol. 30, Issue 3, pp. 1507–1516). Springer Science and Business Media LLC. https://doi.org/10.1007/s00330-019-06483-3
Kirby	2006	English	Review	Kirby, A., Hassan, I., & Burnie, J. (2006). Recommendations for managing Aspergillus osteomyelitis and joint infections based on a review of the literature. In Journal of Infection (Vol. 52, Issue 6, pp. 405–414). Elsevier BV. https://doi.org/10.1016/j.jinf.2005.08.016
Koehler	2018	English	Report not retrieved	Koehler, F. C., Cornely, O. A., Wisplinghoff, H., Chang, D.-H., Richter, A., & Koehler, P. (2017). Candida-reactive T cells for the diagnosis of invasiveCandidainfection of the lumbar vertebral spine. In Mycoses (Vol. 61, Issue 1, pp. 48–52). Wiley. https://doi.org/10.1111/myc.12696
Korovessis	1994	English	Report not retrieved	Korovessis, P., Repanti, M., Katsardis, T., & Stamatakis, M. (1994). Anterior decompression and fusion for Aspergillus osteomyelitis of the lumbar spine associated with paraparesis. Spine, 19(23), 2715–2718.
Kumlin, O	1998	English	Report not retrieved	Kumlin, U., Olsen, B., Granlund, M., Elmqvist, L.-G., & Tärnvik, A. (1998). Cryptococcosis and starling nests. In The Lancet (Vol. 351, Issue 9110, p. 1181). Elsevier BV. https://doi.org/10.1016/s0140-6736(05)79126-1
Kutluğ	2018	English	Report not retrieved	Kutluğ, Ş.; Şensoy, G.; Birinci, A.; Saraymen, B.; Köker, M. Y.; Yıldıran, A.;Seven chronic granulomatous disease cases in a single-center experience and a review of the literature. (2017). In Asian Pacific Journal of Allergy and Immunology. Allergy, Asthma, and Immunology Association of Thailand. https://doi.org/10.12932/ap0859
Lagging	1994	English	Report not retrieved	Lagging, L. M., Breland, C. M., Kennedy, D. J., Milligan, T. W., Sokol-Anderson, M. L., & Westblom, T. U. (1994). Delayed Treatment of Pulmonary Blastomycosis Causing Vertebral Osteomyelitis, Paraspinal Abscess, and Spinal Cord Compression. In Scandinavian Journal of Infectious Diseases (Vol. 26, Issue 1, pp. 111–115). Informa UK Limited. https://doi.org/10.3109/00365549409008601
Lasday	1994	English	Report not retrieved	Lasday, S. D., & Jay, R. M. (1994). Candida osteomyelitis. The Journal of foot and ankle surgery : official publication of the American College of Foot and Ankle Surgeons, 33(2), 173–176.
Laura	2020	English	Report not retrieved	Laura, G. G.; Pablo, C. P. -C; Patricia, G. O.; Maria, L. G.; Carlos, A. M.; Luis, C. C.; Carlos, J. G. J.Experience with amphotericin B deoxycholate loaded bone cement in staged treatment of osteoarticular infections. In European Journal of Clinical Pharmacy - Volume 22, Issue 1, pp. 55-58 - published 2020-01-01.
Lee S, A	2020	English	Off topic	Lee, S. A., Chiu, C. K., Chan, C. Y. W., Yaakup, N. A., Wong, J. H. D., Kadir, K. A. A., & Kwan, M. K. (2020). The clinical utility of fluoroscopic versus CT guided percutaneous transpedicular core needle biopsy for spinal infections and tumours: a randomized trial. In The Spine Journal (Vol. 20, Issue 7, pp. 1114–1124). Elsevier BV. https://doi.org/10.1016/j.spinee.2020.03.015
Lertratanakul	1977	English	Report not retrieved	Lertratanakul Y, Glassford GH, Rubinstein HM. Arthritis and osteomyelitis due to Candida albicans: a case report. J Rheumatol. 1977 Autumn;4(3):317-20. PMID: 336887.
Lewis	2003	English	Report not retrieved	Lewis, D. K., Callaghan, M., Phiri, K., Chipwete, J., Kublin, J. G., Borgstein, E., & Zijlstra, E. E. (2003). Prevalence and indicators of HIV and AIDS among adults admitted to medical and surgical wards in Blantyre, Malawi. In Transactions of the Royal Society of Tropical Medicine and Hygiene (Vol. 97, Issue 1, pp. 91–96). Oxford University Press (OUP). https://doi.org/10.1016/s0035-9203(03)9003…
Lief	2011	English	Off topic	Lief, M. H., Caplivski, D., Bottone, E. J., Lerner, S., Vidal, C., & Huprikar, S. (2010). Exophiala jeanselmei infection in solid organ transplant recipients: report of two cases and review of the literature. In Transplant Infectious Disease (Vol. 13, Issue 1, pp. 73–79). Wiley. https://doi.org/10.1111/j.1399-3062.2010.00552.x
Lucas	1970	English	Review	LUCAS, A. O. (1970). CUTANEOUS MANIFESTATIONS OF AFRICAN HISTOPLASMOSIS ADETOKUNBO O. LUCAS. In British Journal of Dermatology (Vol. 82, Issue 5, pp. 435–447). Oxford University Press (OUP). https://doi.org/10.1111/j.1365-2133.1970.tb02203.x
Lusthaus	1991	English	Report not retrieved	Lusthaus, S., Kaufman, T., Livoff, A. et al. A case of prolonged allograft survival after a short-term treatment with cyclosporin A in a child with aplastic anemia. Eur J Plast Surg 14, 200–202 (1991). https://doi.org/10.1007/BF00734426
Ma, H	2014	English	Report not retrieved	Ma, H., Lv, G., & Wang, B. (2014). Does surgery influence the outcome of Aspergillus osteomyelitis? In Clinical Microbiology and Infection (Vol. 20, Issue 10, p. O787). Elsevier BV. https://doi.org/10.1111/1469-0691.12588
Magdalany	2023	English	Off topic	Magdalany, A. N., Nailor, M. D., Gonzalez, O., & Goodlet, K. J. (2022). Can fluconazole be used for inpatient re‐treatment of coccidioidomycosis among patients with past fluconazole exposures? In Mycoses (Vol. 66, Issue 2, pp. 150–156). Wiley. https://doi.org/10.1111/myc.13534
Magid	1992	English	Report not retrieved	Magid, D., & Smith, B. (1992). CRYPTOCOCCUS NEOFORMANS OSTEOMYELITIS OF THE CLAVICLE. In Orthopedics (Vol. 15, Issue 9, pp. 1068–1070). SLACK, Inc. https://doi.org/10.3928/0147-7447-19920901-13
Magnon	1993	English	Report not retrieved	Magnon KC, Jalbert M, Padhye AA. Osteolytic phaeohyphomycosis caused by Phialemonium obovatum. Arch Pathol Lab Med. 1993 Aug;117(8):841-3. PMID: 8343050.
Maliner	2002	English	Report not retrieved	Maliner, L. I. (2002). Successful Treatment of Cryptococcal Osteomyelitis and Paraspinous Abscess. In Southern Medical Journal (Vol. 95, Issue 8, p. 945). Southern Medical Association. https://doi.org/10.1097/00007611-200208000-00035
Matsuzawa	2010	English	Report not retrieved	Matsuzawa, T., Tanaka, R., Horie, Y., Gonoi, T., & Yaguchi, T. (2010). Development of Rapid and Specific Molecular Discrimination Methods for Pathogenic Emericella Species. In Nippon Ishinkin Gakkai Zasshi (Vol. 51, Issue 2, pp. 109–116). The Japanese Society for Medical Mycology. https://doi.org/10.3314/jjmm.51.109
Mauren	2021	English	Report not retrieved	Mauren, N. R., Hayden, M., Brantingham, S., & Corcoran, M. (2021). Reconstruction Following Talectomy Due to Disseminated Blastomycosis in Immunocompetent Adult Utilizing Total Talus Prosthesis: A Case Report. In The Journal of Foot and Ankle Surgery (Vol. 60, Issue 5, pp. 1063–1067). Elsevier BV. https://doi.org/10.1053/j.jfas.2021.03.015
Mavani	2022	English	Report not retrieved	Mavani SB, Joshi SJ. Frontal Bone Osteomyelitis: A Dreaded Complication of Post-COVID Mucormycosis. Neurol India. 2022 May-Jun;70(3):1283-1284. doi: 10.4103/0028-3886.349670. PMID: 35864692.
Mawk	1983	English	Report not retrieved	Mawk JR, Erickson DL, Chou SN, Seljeskog EL. Aspergillus infections of the lumbar disc spaces. Report of three cases. J Neurosurg. 1983 Feb;58(2):270-4. doi: 10.3171/jns.1983.58.2.0270. PMID: 6848687.
McCarty	2013	English	Report not retrieved	McCarty, J. M., Demetral, L. C., Dabrowski, L., Kahal, A. K., Bowser, A. M., & Hahn, J. E. (2013). Pediatric Coccidioidomycosis in Central California: A Retrospective Case Series. In Clinical Infectious Diseases (Vol. 56, Issue 11, pp. 1579–1585). Oxford University Press (OUP). https://doi.org/10.1093/cid/cit114
McClain	2012	English	Report not retrieved	McClain, C. M., Van Horn, G. T., Chappell, J. D., & Stratton, C. W. (2012). Coccidioides, Cryptococcus, or Blastomyces? A Diagnostic Dilemma Encountered during Frozen Section Evaluation. In Pediatric and Developmental Pathology (Vol. 15, Issue 1, pp. 71–75). SAGE Publications. https://doi.org/10.2350/11-01-0973-cr.1
Meberg	1977	English	Report not retrieved	Meberg A, Langslet A, Sovde A, Kolstad A. Candida-septicemia with chorioretinitis, osteomyelitis and arthritis treated with systemic miconazole and intraarticular amphotericin B. Mykosen. 1977 Jul;20(7):257-60. doi: 10.1111/j.1439-0507.1977.tb01549.x. PMID: 904655.
Merrer	2001	English	Report not retrieved	Merrer, J., Dupont, B., Nieszkowska, A., De Jonghe, B., & Outin, H. (2001). Candida albicans Prosthetic Arthritis Treated with Fluconazole Alone. In Journal of Infection (Vol. 42, Issue 3, pp. 208–209). Elsevier BV. https://doi.org/10.1053/jinf.2001.0819
Mesfin	2008	English	Report not retrieved	Mesfin, F. B., Tobin, E., Adamo, M. A., & DiRisio, D. (2008). Fungal vertebral osteomyelitis due to Scedosporium apiospermum after near-drowning. In Journal of Neurosurgery: Spine (Vol. 9, Issue 1, pp. 58–61). Journal of Neurosurgery Publishing Group (JNSPG). https://doi.org/10.3171/spi/2008/9/7/058
Michelan	2012	English	Report not retrieved	Michelan, M. S., Fernandes, E. de Á., Freitas, L. F., Ribeiro, R. H., Milano, M. M., & Monteiro, S. S. (2012). Osteomyelitis and pyoarthritis resulting from local paracoccidioidomycosis in an immunocompetent patient: a case report. In Journal of Medical Case Reports (Vol. 6, Issue 1). Springer Science and Business Media LLC. https://doi.org/10.1186/1752-1947-6-342
Miller A	2015	English	Report not retrieved	Miller, A. O., Gamaletsou, M. N., Henry, M. W., Al-Hafez, L., Hussain, K., Sipsas, N. V., Kontoyiannis, D. P., Roilides, E., Brause, B. D., & Walsh, T. J. (2014). Successful treatment ofCandidaosteoarticular infections with limited duration of antifungal therapy and orthopedic surgical intervention. In Infectious Diseases (Vol. 47, Issue 3, pp. 144–149). Informa UK Limited. https://doi.org/10.310…
Muñoz-Sanz	2001	English	Report not retrieved	Muñoz-Sanz, A.; Vera, A.; Vidigal, F. R.(2001) Case 23-2000: osteomyelitis in HIV-infected patients; The New England journal of medicine - Volume 344, Issue 1, pp. 67 - published 2001-01-04
Naeem	2022	English	Report not retrieved	Naeem, F., Gerardi, J., Gholve, P., Merriott, D., Hassan, R., & McCarty, J. (2022). Pediatric Musculoskeletal Coccidioidomycosis in Central California: A Single Center Experience. In Pediatric Infectious Disease Journal (Vol. 41, Issue 7, pp. 524–529). Ovid Technologies (Wolters Kluwer Health). https://doi.org/10.1097/inf.0000000000003540
Neale T, D	1987	English	Report not retrieved	Neale, T. J.; Muir, J. C.; Drake, B.;(1987);The immunochemical characterisation of circulating immune complex constituents in Candida albicans osteomyelitis by isoelectric focusing, immunoblot, and immunoprint; Australian and New Zealand Journal of Medicine - Volume 17, Issue 2, pp. 201-209 - published 1987-01-01
Nicholson J	2012	English	Report not retrieved	Nicholson, J. A., & Liew, S. M. (2012). Atypical atlanto-axial subluxation. In Journal of Clinical Neuroscience (Vol. 19, Issue 4, p. 562). Elsevier BV. https://doi.org/10.1016/j.jocn.2011.02.009
Noble	1974	English	Report not retrieved	Noble, H. B., & Lyne, E. D. (1974). Candida osteomyelitis and arthritis from hyperalimentation therapy. Case report. The Journal of bone and joint surgery. American volume, 56(4), 825–829.
Nokes	1995	English	Report not retrieved	Nokes SR, Adametz J, Gardner G, Beaton JN. Radiological case of the month. Blastomycosis osteomyelitis with epidural and retropharyngeal abscess. J Ark Med Soc. 1995 Oct;92(5):253-4. PMID: 8522503.
Nissen	2001	English	Report not retrieved	Nissen, T. P., Lehman, C. R., Otsuka, N. Y., & Cerruti, D. M. (2001). Fungal Osteomyelitis of the Distal Femoral Epiphysis. In Orthopedics (Vol. 24, Issue 11, pp. 1083–1084). SLACK, Inc. https://doi.org/10.3928/0147-7447-20011101-23
O'Connel	1973	English	Report not retrieved	O’CONNELL, C. J. (1973). Osteomyelitis of Cervical Spine: Candida guilliermondii. In Annals of Internal Medicine (Vol. 79, Issue 5, p. 748). American College of Physicians. https://doi.org/10.7326/0003-4819-79-5-748_1
Onishi	2020	English	Report not retrieved	Onishi, O., Kida, Y., Kiba, T., Kabuto, Y., Minami, M., Nishimura, A., Konishi, E., & Takahashi, K. (2020). Cryptococcal Osteomyelitis of the Entire Humerus. In JBJS Case Connector (Vol. 10, Issue 4, p. e20.00279-e20.00279). Ovid Technologies (Wolters Kluwer Health). https://doi.org/10.2106/jbjs.cc.20.00279
Onwasoigwe	1999	English	Duplicate	Onwuasoigwe, O., & Gugnani, H. C. (1998). African histoplasmosis: osteomyelitis of the radius. In Mycoses (Vol. 41, Issues 3–4, pp. 105–107). Wiley. https://doi.org/10.1111/j.1439-0507.1998.tb00309.x
Oppenheimer	2007	English	Report not retrieved	Oppenheimer, M., Embil, J. M., Black, B., Wiebe, L., Limerick, B., MacDonald, K., & Trepman, E. (2007). Blastomycosis of Bones and Joints. In Southern Medical Journal (Vol. 100, Issue 6, pp. 570–578). Southern Medical Association. https://doi.org/10.1097/smj.0b013e3180487a92
Page	1982	English	Report not retrieved	Page, J. C., Friedlander, G., & Dockery, G. L. (1982). Postoperative fusarium osteomyelitis. The Journal of foot surgery, 21(3), 174–176.
Palmgren	2005	English	Report not retrieved	Palmgren, B. A., & Buhr, B. R. (2005). Histoplasmosis of the Tibia. In Orthopedics (Vol. 28, Issue 1, pp. 67–68). SLACK, Inc. https://doi.org/10.3928/0147-7447-20050101-17
Pandey, G	2004	English	Report not retrieved	Pandey, A., George, J., & Rao, N. N. (2004). Mucormycosis causing extensive destruction of maxilla. Indian journal of dental research : official publication of Indian Society for Dental Research, 15(2), 74–77.
Panigrahi	2001	English	Report not retrieved	Panigrahi, S., Nagler, A., Or, R., Wolf, D., Slavin, S., & Shapira, M. (2001). Indolent aspergillus arthritis complicating fludarabine-based non-myeloablative stem cell transplantation. In Bone Marrow Transplantation (Vol. 27, Issue 6, pp. 659–661). Springer Science and Business Media LLC. https://doi.org/10.1038/sj.bmt.1702853
Parry	2001	English	Report not retrieved	Parry, M. F., Grant, B., Yukna, M., Adler-Klein, D., McLeod, G. X., Taddonio, R., & Rosenstein, C. (2001). Candida Osteomyelitis and Diskitis after Spinal Surgery: An Outbreak That Implicates Artificial Nail Use. In Clinical Infectious Diseases (Vol. 32, Issue 3, pp. 352–357). Oxford University Press (OUP). https://doi.org/10.1086/318487
Pasic	1996	English	Report not retrieved	Pasic, S., Abinun, M., Pistignjat, B., Vlajic, B., Rakic, J., Sarjanovic, L., & Ostojic, N. (1996). ASPERGILLUS OSTEOMYELITIS IN CHRONIC GRANULOMATOUS DISEASE: TREATMENT WITH RECOMBINANT GAMMA-INTERFERON AND ITRACONAZOLE. In The Pediatric Infectious Disease Journal (Vol. 15, Issue 9, pp. 833–834). Ovid Technologies (Wolters Kluwer Health). https://doi.org/10.1097/00006454-199609000-00021
Peckham	2021	English	Report not retrieved	Peckham, M. E., Shah, L. M., Johnson, S. M., Ryals, E., Noda, G., & Hutchins, T. A. (2021). Defining Disc Biopsy Timing in Relation to Blood Culture Results for Inpatients with Suspected Discitis-Osteomyelitis. In Journal of Vascular and Interventional Radiology (Vol. 32, Issue 1, pp. 121–127). Elsevier BV. https://doi.org/10.1016/j.jvir.2020.08.020
Pereira	2010	English	Report not retrieved	Pereira, G. H., Santos, A. Q., Park, M., Muller, P. R., Padua, S., Marchesi, R. F., & Aldred, V. L. (2010). Bone Marrow Involvement in a Patient with Paracoccidioidomycosis: A Rare Presentation of Juvenile Form. In Mycopathologia (Vol. 170, Issue 4, pp. 259–261). Springer Science and Business Media LLC. https://doi.org/10.1007/s11046-010-9314-5
Perez	2020	English	Report not retrieved	Pérez, R. E.; Gómez, R. R.; López, M. C.; Silva Rueda, R. I.; Olayo, R. B.; Díaz, E. R.; Chacón Pérez, M. J.; Guerrero Rosario, A. O.; Chávez, M. S.; Trejo Villeda, L. E. M.; Carlos H Hernández Rivera, J.; Sierra, R. P.; (2020); Uncommon Complications in the First Year After Renal Transplantation; Transplantation proceedings - Volume 52, Issue 4, pp. 1183-1186 - published 2020-01-01
Pierce	1987	English	Report not retrieved	Pierce, P. F., Wood, M. B., Roberts, G. D., Fitzgerald, R. H., Jr, Robertson, C., & Edson, R. S. (1987). Saksenaea vasiformis osteomyelitis. In Journal of Clinical Microbiology (Vol. 25, Issue 5, pp. 933–935). American Society for Microbiology. https://doi.org/10.1128/jcm.25.5.933-935.1987
Pigrau	2015	English	Report not retrieved	Pigrau, C., Rodríguez-Pardo, D., Fernández-Hidalgo, N., Moretó, L., Pellise, F., Larrosa, M.-N., Puig, M., & Almirante, B. (2015). Health Care Associated Hematogenous Pyogenic Vertebral Osteomyelitis. In Medicine (Vol. 94, Issue 3, p. e365). Ovid Technologies (Wolters Kluwer Health). https://doi.org/10.1097/md.0000000000000365
Pinney	2011	English	Review	Pinney, M. F., Rosenberg, A. F., Hampp, C., Schain, D., Akindipe, O., & Baz, M. (2011). Invasive Fungal Infections in Lung Transplant Recipients Not Receiving Routine Systemic Antifungal Prophylaxis: 12-Year Experience at a University Lung Transplant Center. In Pharmacotherapy (Vol. 31, Issue 6, pp. 537–545). Wiley. https://doi.org/10.1592/phco.31.6.537
Piper	1990	English	Report not retrieved	Piper, J. P., Golden, J., Brown, D., & Broestler, J. (1990). Successful treatment of Scedosporium apiospermum suppurative arthritis with itraconazole. The Pediatric infectious disease journal, 9(9), 674–675.
Pittard	1976	English	Report not retrieved	Pittard, W. B., III, Thullen, J. D., & Fanaroff, A. A. (1976). Neonatal septic arthritis. In The Journal of Pediatrics (Vol. 88, Issue 4, pp. 621–624). Elsevier BV. https://doi.org/10.1016/s0022-3476(76)80022-4
Plazanet	1998	English	Report not retrieved	Plazanet, F., Hira, M., Ferrand, E., Rahbari, F., Crevel, J., & Bontoux, D. (1998). Aspergillus osteomyelitis. Report of a case investigated by magnetic resonance imaging. Revue du rhumatisme (English ed.), 65(1), 76–77.
Poenaru	2017	English	Report not retrieved	Poenaru, S. M., Rofaiel, R., & Hosseini-Moghaddam, S. M. (2017). Cryptococcus neoformansosteomyelitis and intramuscular abscess in a liver transplant patient. In BMJ Case Reports (p. bcr-2017-221650). BMJ. https://doi.org/10.1136/bcr-2017-221650
Podzamczer	1989	English	Report not retrieved	Podzamczer, D.; Nolla, J. M.; Juanola, X.; Gudiol, F.;(1989);Candidal osteomyelitis and septic arthritis in heroin abusers; The Journal of rheumatology - Volume 16, Issue 2, pp. 256-257 - published 1989-01-01
Pohjola-Sintonen	1984	English	Report not retrieved	Pohjola-Sintonen, S., Ruutu, P., & Tallroth, K. (1984). Hematogenous Candida spondylitis. A case report. Acta medica Scandinavica, 215(1), 85–87.
Poowanawittayakom	2018	English	Report not retrieved	Poowanawittayakom, N., Dutta, A., Stock, S., Touray, S., Ellison, R. T., III, & Levitz, S. M. (2018). Reemergence of Intravenous Drug Use as Risk Factor for Candidemia, Massachusetts, USA. In Emerging Infectious Diseases (Vol. 24, Issue 4). Centers for Disease Control and Prevention (CDC). https://doi.org/10.3201/eid2404.171807
Post, S	1990	English	Report not retrieved	Donovan Post, M. J., Sze, G., Quencer, R. M., Eismont, F. J., Green, B. A., & Gahbauer, H. (1990). Gadolinium-Enhanced MR in Spinal Infection. In Journal of Computer Assisted Tomography (Vol. 14, Issue 5, pp. 721–729). Ovid Technologies (Wolters Kluwer Health). https://doi.org/10.1097/00004728-199009000-00008
Post, B	1991	English	Report not retrieved	Post, M. J. D.; Bowen, B. C.; Sze, G.;(1991); Magnetic resonance imaging of spinal infection;Rheumatic Disease Clinics of North America - Volume 17, Issue 3, pp. 773-94 - published 1991-01-01
Quadir	2011	English	Report not retrieved	Qadir, I., Ali, F., Malik, U. Z., & Umer, M. (2011). Isolated cryptococcal osteomyelitis in an immunocompetent patient. In The Journal of Infection in Developing Countries (Vol. 5, Issue 09, pp. 669–673). Journal of Infection in Developing Countries. https://doi.org/10.3855/jidc.1352
Quinonez	1998	English	Report not retrieved	Quinonez, J. M.; Begue, R. E.; Van Dyke, R. B.; (1998); A chronic granulomatous disease patient with acute chest pain; nfections in Medicine - Volume 15, Issue 10, pp. 688-691 - published 1998-01-01
Raffoul	2001	English	Report not retrieved	Raffoul, W., Dusmet, M., Landry, M., & Ris, H.-B. (2001). A novel technique for the reconstruction of infected full-thickness chest wall defects. In The Annals of Thoracic Surgery (Vol. 72, Issue 5, pp. 1720–1724). Elsevier BV. https://doi.org/10.1016/s0003-4975(01)03103-4
Rahpeyma	2022	English	Report not retrieved	Rahpeyma, A., & Khajehahmadi, S. (2021). A case series of uncommon causes of maxillary osteomyelitis: Understanding the pathology and recognizing the risks. In Tropical Doctor (Vol. 52, Issue 1, pp. 125–130). SAGE Publications. https://doi.org/10.1177/00494755211055271
Rajeshwari	2019	English	Report not retrieved	Rajeshwari, B., Shanmugam, S., Niamath, S., & Ghos, M. (2019). Vertebral Cryptococcosis Infection in an Immunocompetent Host: A Rare Case Report. In JOURNAL OF CLINICAL AND DIAGNOSTIC RESEARCH. JCDR Research and Publications. https://doi.org/10.7860/jcdr/2019/37639.12486
Ramon	1977	English	Report not retrieved	Ramon, Y., Oberman, M., Horowitz, I., & Freedman, A. (1977). Extensive maxillary sequestration resulting from rhinocerebral mucormyocosis. Journal of oral surgery (American Dental Association : 1965), 35(12), 989–991.
Ransone	2019	English	Report not retrieved	Ransone, M., Fehring, K., Curtin, B., & Mason, J. B. (2019). Peri-implant fracture after dual-plating knee arthrodesis for failed total knee arthroplasty: case series. In Arthroplasty Today (Vol. 5, Issue 4, pp. 453–464). Elsevier BV. https://doi.org/10.1016/j.artd.2019.11.001
Rao	1970	English	Report not retrieved	Rao, S. B., & Dinakar, I. (1970). Spinal compression. (Analysis of 200 cases). The Journal of the Association of Physicians of India, 18(12), 1009–1013.
Ravi	2022	English	Report not retrieved	Ravi, C. S.; Pendor, A.; Kawale, S.; Chowdhary, V. A.; Neuroimaging of Mucormycosis in COVID-19 Patients: Case Series. In International Journal of Pharmaceutical and Clinical Research - Volume 14, Issue 5, pp. 683-692 - published 2022-01-01.
Reed	2021	English	Report not retrieved	Reed, D. S., Kostosky, N., Epstein, A., Blaydon, S., Durairaj, V., & Somogyi, M. (2021). Disseminated Coccidioidomycosis With Orbital Osteomyelitis and Periorbital Abscess. In Ophthalmic Plastic &amp; Reconstructive Surgery (Vol. 37, Issue 5, pp. e173–e176). Ovid Technologies (Wolters Kluwer Health). https://doi.org/10.1097/iop.0000000000001981
Riegler	1974	English	Report not retrieved	Riegler HF, Goldstein LA, Betts RF. Blastomycosis osteomyelitis. Clin Orthop Relat Res. 1974 May;(100):225-31. PMID: 4838403.
Rojko	2014	English	Report not retrieved	Rojko, Tereza & Gorenšek, Matevž & Germ, Julija & Lotric-Furlan, Stanka & Beović, Bojana. (2014). Aspergillus spondylodiscitis in a patient with liver cirrhosis and diabetes mellitus. Zdravniski Vestnik. 83. 716-720.
Rosen	2011	English	Report not retrieved	Rosen, T.;(2011)Patient with AML develops fungal pneumonia and osteomyelitis following treatment. Oncology (USA) - Volume 25, Issue 12, pp. - published 2011-01-0
Roux	2011	English	Report not retrieved	Roux, A.-L., Sivadon-Tardy, V., Bauer, T., Lortat-Jacob, A., Herrmann, J.-L., Gaillard, J.-L., & Rottman, M. (2011). Diagnosis of prosthetic joint infection by beadmill processing of a periprosthetic specimen. In Clinical Microbiology and Infection (Vol. 17, Issue 3, pp. 447–450). Elsevier BV. https://doi.org/10.1111/j.1469-0691.2010.03359.x
Rovinski	1995	English	Report not retrieved	Rovinsky, D., Williams, G. R., Jr., Iannotti, J. P., & Ragsdale, B. D. (1995). Autoimmune arthritis caused by Candida septic arthritis. In Journal of Shoulder and Elbow Surgery (Vol. 4, Issue 6, pp. 472–476). Elsevier BV. https://doi.org/10.1016/s1058-2746(05)80041-2
Sabo	2016	English	Report not retrieved	Sabo, M. C., Blain, M., McCulloch, D., Glasgow, H. L., Sengupta, D. J., Le, T., Cookson, B. T., Pottinger, P. S., Liles, W. C., & Graham, S. M. (2019). Back Pain in a 23-Year-Old Male With X-Linked Chronic Granulomatous Disease. In Open Forum Infectious Diseases (Vol. 6, Issue 11). Oxford University Press (OUP). https://doi.org/10.1093/ofid/ofz449
Sachdeva	2022	English	Report not retrieved	Sachdeva, S., Dalvi, A., Saluja, H., Haridas, A., & Mani, A. (2022). Coronavirus disease (COVID-19) Associated mucormycosis (CAM). In Journal of Cellular Biotechnology (Vol. 8, Issue 1, pp. 37–42). IOS Press. https://doi.org/10.3233/jcb-210046
Salas-Alanis	2013	English	Report not retrieved	Salas-Alanis, J. C., Martinez, M. F., Garcia-Melendez, M., Gonzalez, B. L., & Ocampo-Candiani, J. (2013). Blastomycosis imported to Monterrey, Mexico: fifth case reported in Mexico. In Mycoses (Vol. 56, Issue 4, pp. 495–497). Wiley. https://doi.org/10.1111/myc.12051
Samonis	2021	English	Report not retrieved	Samonis, G., Koutserimpas, C., Vrioni, G., Kampos Martinez, E., Kouloumentas, P., Alpantaki, K., & Saroglou, G. (2021). Fungal Septic Knee Arthritis Caused by Aspergillus fumigatus following Anterior Cruciate Ligament Reconstruction. In Diagnostics (Vol. 11, Issue 11, p. 1975). MDPI AG. https://doi.org/10.3390/diagnostics11111975
Sandiford	2020	English	Report not retrieved	Sandiford, N. A., Hutt, J. R., Kendoff, D. O., Mitchell, P. A., Citak, M., & Granger, L. (2019). Prolonged suppressive antibiotic therapy is successful in the management of prosthetic joint infection. In European Journal of Orthopaedic Surgery &amp; Traumatology (Vol. 30, Issue 2, pp. 313–321). Springer Science and Business Media LLC. https://doi.org/10.1007/s00590-019-02559-4
Sarlo	2020	English	Report not retrieved	Sarlo, K. M., Dixon, B. N., Ni, A., & Straus, D. J. (2019). Incidence of infectious complications with the combination of bendamustine and an anti-CD20 monoclonal antibody. In Leukemia &amp; Lymphoma (Vol. 61, Issue 2, pp. 364–369). Informa UK Limited. https://doi.org/10.1080/10428194.2019.1666378
Schasfoort	1999	English	Report not retrieved	SCHASFOORT, R. A., MARCK, K. W., & HOUTMAN, P. M. (1999). Histoplasmosis of the Wrist. In Journal of Hand Surgery (Vol. 24, Issue 5, pp. 625–627). SAGE Publications. https://doi.org/10.1054/jhsb.1999.0273
Schirmer	2018	English	Review	Schirmer, M. R., Carneiro, M. P., Machado, L. S., Chaves, A. L. da S., & Lopes, F. P. P. L. (2018). Fluorine-18-fluorodeoxyglucose PET/CT in hematopoietic stem cell transplant patients with fusariosis. In Nuclear Medicine Communications (Vol. 39, Issue 6, pp. 545–552). Ovid Technologies (Wolters Kluwer Health). https://doi.org/10.1097/mnm.0000000000000834
Schrader	2022	English	Report not retrieved	Schrader, A., Melicoff, E., Munoz, F., Mallory, G. B., Curry, C. V., & Gazzaneo, M. C. (2021). Diagnosis and treatment of cryptococcal osteomyelitis in a pediatric lung transplant patient. In Pediatric Transplantation (Vol. 26, Issue 2). Wiley. https://doi.org/10.1111/petr.14165
Schwarz	1984	English	Review	Schwarz, J. (1984). What’s New in Mycotic Bone and Joint Diseases? In Pathology - Research and Practice (Vol. 178, Issue 6, pp. 617–634). Elsevier BV. https://doi.org/10.1016/s0344-0338(84)80096-5
Schweitzer	1989	English	Report not retrieved	Schweitzer, M., Felsberg, G., & Bardfeld, P. (1989). CT of hyoid osteomyelitis. In American Journal of Roentgenology (Vol. 153, Issue 2, pp. 432–433). American Roentgen Ray Society. https://doi.org/10.2214/ajr.153.2.432
Seitz	2009	English	Review	Seitz, I., Adler, N., Odessey, E., Reid, R., & Gottlieb, L. (2009). Latissimus Dorsi/Rib Intercostal Perforator Myo-Osseocutaneous Free Flap Reconstruction in Composite Defects of the Scalp: Case Series and Review of Literature. In Journal of Reconstructive Microsurgery (Vol. 25, Issue 09, pp. 559–567). Georg Thieme Verlag KG. https://doi.org/10.1055/s-0029-1236834
Seligsohn	1977	English	Report not retrieved	Seligsohn, R., Rippon, J. W., & Lerner, S. A. (1977). Aspergillus terreus osteomyelitis. Archives of internal medicine, 137(7), 918–920.
Seravalli	2003	English	Report not retrieved	Seravalli, L., Van Linthoudt, D., Bernet, C., de Torrenté, A., Marchetti, O., Porchet, F., & Genné, D. (2003). Candida glabrata spinal osteomyelitis involving two contiguous lumbar vertebrae: a case report and review of the literature. In Diagnostic Microbiology and Infectious Disease (Vol. 45, Issue 2, pp. 137–141). Elsevier BV. https://doi.org/10.1016/s0732-8893(02)00497-2
Shah, S	2015	English	Report not retrieved	Shah, N. B., Shoham, S., & Nayak, S. (2014). Cryptococcus neoformans Prosthetic Joint Infection: Case Report and Review of the Literature. In Mycopathologia (Vol. 179, Issues 3–4, pp. 275–278). Springer Science and Business Media LLC. https://doi.org/10.1007/s11046-014-9847-0
Shah, K	2014	English	Report not retrieved	Shah, R. J., & Katyayan, P. A. (2014). Prosthetic Rehabilitation of Acquired Maxillary Defects Secondary to Mucormycosis: Clinical Cases. In The Journal of Contemporary Dental Practice (Vol. 15, Issue 2, pp. 242–249). Jaypee Brothers Medical Publishing. https://doi.org/10.5005/jp-journals-10024-1522
Shah, H	2022	English	Report not retrieved	Shah, S., Haq, S., & Antony, S. J. (2022). Coccidioidomycosis Resulting in a Prosthetic Joint Infection in an Immunocompetent Patient after a Total Hip Arthroplasty: A Case Report and Review of the Literature. In Infectious Disorders - Drug Targets (Vol. 22, Issue 2). Bentham Science Publishers Ltd. https://doi.org/10.2174/1871526520999201123205249
Shah, P	2017	English	Report not retrieved	Shah, S., Patadia, S., Marak, R., Behari, S., & Keshri, A. (2016). Invasive Aspergillosis of Anterior Skull Base in the Immunocompetent Host: Outcomes with a Combined Treatment Modality–An Institutional Experience. In Journal of Neurological Surgery Part B: Skull Base (Vol. 78, Issue 01, pp. 089–095). Georg Thieme Verlag KG. https://doi.org/10.1055/s-0036-1585089
Shamanna	2019	English	Report not retrieved	Shamanna, P., Basha, M. N., Nagegowda, K., Punith, V., & Shwetha, K. (2019). A Rare Case of Actinomycotic Mycetoma of Wrist. In JOURNAL OF CLINICAL AND DIAGNOSTIC RESEARCH. JCDR Research and Publications. https://doi.org/10.7860/jcdr/2019/42376.13370
Sharif	2018	English	Gray literature	Sharif, S., & Hussain, N. (2018). What’s New in Spinal Coccidioidomycosis? In World Neurosurgery (Vol. 110, pp. 99–100). Elsevier BV. https://doi.org/10.1016/j.wneu.2017.10.170
Shin	2020	English	Off topic	Shin, S. U., Yu, Y. han, Kim, S. S., Oh, T. H., Kim, S. E., Kim, U. J., Kang, S.-J., Jang, H.-C., Park, K.-H., & Jung, S. I. (2020). Clinical characteristics and risk factors for complications of candidaemia in adults: Focus on endophthalmitis, endocarditis, and osteoarticular infections. In International Journal of Infectious Diseases (Vol. 93, pp. 126–132). Elsevier BV. https://doi.org/10.1016/…
Shukla	2005	English	Report not retrieved	Shukla, V.; Jha, D. K.; Rastogi, M.; Husain, N.; Husain, M.;(2005)Spinal aspergillosis in non-diabetic and immunocompetent adult;Journal of Internal Medicine of India - Volume 8, Issue 1, pp. 27-29 - published 2005-01-01
Soleiman	2020	English	Report not retrieved	Soleiman, A., Farhat, N., & Cosetti, M. (2020). Fungal Osteomyelitis of the Temporal Bone and the Importance of Prompt Histopathologic Evaluation in Diagnosis. In Infectious Diseases in Clinical Practice (Vol. 28, Issue 4, pp. 242–244). Ovid Technologies (Wolters Kluwer Health). https://doi.org/10.1097/ipc.0000000000000849
Sprinkle	1989	English	Report not retrieved	Sprinkle, R., 3rd, Kosova, L., Tougas, T., Morales, L., & DeUgarte, R. (1989). Disseminated coccidioidomycosis of an ankle joint. A case study. In Journal of the American Podiatric Medical Association (Vol. 79, Issue 6, pp. 300–305). American Podiatric Medical Association. https://doi.org/10.7547/87507315-79-6-300
Stevanovic	1999	English	Report not retrieved	Stevanovic, M. V., Mirzayan, R., Holtom, P. D., & Schnall, S. B. (1999). MUCORMYCOSIS OSTEOMYELITIS IN THE HAND. In Orthopedics (Vol. 22, Issue 4, pp. 449–450). SLACK, Inc. https://doi.org/10.3928/0147-7447-19990401-16
Strauss	1991	English	Report not retrieved	Strauss M, Fine E. Aspergillus otomastoiditis in acquired immunodeficiency syndrome. Am J Otol. 1991 Jan;12(1):49-53. PMID: 2012190.
Studahl	2003	English	Report not retrieved	Studahl M, Backteman T, Stålhammar F, Chryssanthou E, Petrini B. Bone and joint infection after traumatic implantation of Scedosporium prolificans treated with voriconazole and surgery. Acta Paediatr. 2003 Aug;92(8):980-2. doi: 10.1080/08035250310004595. PMID: 12948078.
Su, Cheng-Tau	2004	English	Report not retrieved	Su CT, Chen LK, Tsai YF, Kuo CJ, Lu CL, Chen HY. Disseminated cryptococcosis with pulmonary and marrow involvement mimicking radiological features of malignancy. J Chin Med Assoc. 2004 Feb;67(2):89-92. PMID: 15146905.
Sugui	2012	English	Report not retrieved	Sugui, J. A., Peterson, S. W., Clark, L. P., Nardone, G., Folio, L., Riedlinger, G., Zerbe, C. S., Shea, Y., Henderson, C. M., Zelazny, A. M., Holland, S. M., & Kwon-Chung, K. J. (2012). Aspergillus tanneri sp. nov., a New Pathogen That Causes Invasive Disease Refractory to Antifungal Therapy. In Journal of Clinical Microbiology (Vol. 50, Issue 10, pp. 3309–3317). American Society for Microbiolog…
Sung	1977	English	Report not retrieved	Sung JP, Grendahl JG, Levine HB. Intravenous and intrathecal miconazole therapy for systemic mycoses. West J Med. 1977 Jan;126(1):5-13. PMID: 576177; PMCID: PMC1237424.
Svirsky-Fein	1979	English	Report not retrieved	Svirsky-Fein, S., Langer, L., Milbauer, B., Khermosh, O., & Rubinstein, E. (1979). Neonatal osteomyelitis caused by Candida tropicalis. Report of two cases and review of the literature. The Journal of bone and joint surgery. American volume, 61(3), 455–459.
Tam	2004	English	Off topic	Tam, C. S., Wolf, M. M., Januszewicz, E. H., Prince, H. M., Westerman, D., & Seymour, J. F. (2004). Fludarabine and cyclophosphamide using an attenuated dose schedule is a highly effective regimen for patients with indolent lymphoid malignancies. In Cancer (Vol. 100, Issue 10, pp. 2181–2189). Wiley. https://doi.org/10.1002/cncr.20234
Tammer	2011	English	Review	Tammer, I., Tintelnot, K., Braun-Dullaeus, R. C., Mawrin, C., Scherlach, C., Schlüter, D., & König, W. (2011). Infections due to Pseudallescheria/Scedosporium species in patients with advanced HIV disease — a diagnostic and therapeutic challenge. In International Journal of Infectious Diseases (Vol. 15, Issue 6, pp. e422–e429). Elsevier BV. https://doi.org/10.1016/j.ijid.2011.03.004
Tan W P	2010	English	Off topic	Tan, W. P., Tan, S. H., & Tan, A. W. (2010). An extensive painful leg ulcer in a patient with rheumatoid arthritis. In Clinical and Experimental Dermatology (Vol. 35, Issue 3, pp. e46–e47). Oxford University Press (OUP). https://doi.org/10.1111/j.1365-2230.2009.03324.x
Troke	2008	English	Report not retrieved	Troke, P., Aguirrebengoa, K., Arteaga, C., Ellis, D., Heath, C. H., Lutsar, I., Rovira, M., Nguyen, Q., Slavin, M., & Chen, S. C. A. (2008). Treatment of Scedosporiosis with Voriconazole: Clinical Experience with 107 Patients. In Antimicrobial Agents and Chemotherapy (Vol. 52, Issue 5, pp. 1743–1750). American Society for Microbiology. https://doi.org/10.1128/aac.01388-07
Trowbridge	1999	English	Report not retrieved	Trowbridge J, Ludmer LM, Riddle VD, Levy CS, Barth WF. Candida lambica polyarthritis in a patient with chronic alcoholism. J Rheumatol. 1999 Aug;26(8):1846-8. PMID: 10451090.
Vashi	2012	English	Report not retrieved	Vashi, N., Avedian, R., Brown, J., & Arai, S. (2012). Successful Surgical and Medical Treatment of Rhizopus Osteomyelitis Following Hematopoietic Cell Transplantation. In Orthopedics (Vol. 35, Issue 10). SLACK, Inc. https://doi.org/10.3928/01477447-20120919-30
Venkatachala	2010	English	Report not retrieved	Venkatachala, S., Naik, D., Shanthakumari, S., & Jayaraman, A. (2010). Acquired immunodeficiency syndrome presenting as marrow cryptococcosis. In Indian Journal of Pathology and Microbiology (Vol. 53, Issue 4, p. 904). Medknow. https://doi.org/10.4103/0377-4929.72069
Villamil-Cajoto	2012	English	Off topic	Villamil-Cajoto, I., Eynde-Collado, A., Otero, L., & Villacian Vicedo, M. (2012). Personal autonomy in the management of candidal prosthetic joint infection. In Open Medicine (Vol. 7, Issue 4, pp. 539–541). Walter de Gruyter GmbH. https://doi.org/10.2478/s11536-012-0018-8
Ward R	1983	English	Report not retrieved	Ward RM, Sattler FR, Dalton AS Jr. Assessment of antifungal therapy in an 800-gram infant with candidal arthritis and osteomyelitis. Pediatrics. 1983 Aug;72(2):234-8. PMID: 6866610.
Waterman	2010	English	Report not retrieved	Waterman BR, Waterman SM, McCoy AC, Cameron CD. Coccidioidal osteomyelitis of the patella. Orthopedics. 2010 Apr;33(4). doi: 10.3928/01477447-20100225-30. Epub 2010 Apr 16. PMID: 20415313.
Weber M	1987	English	Report not retrieved	Weber ML, Abela A, de Repentigny L, Garel L, Lapointe N. Myeloperoxidase deficiency with extensive candidal osteomyelitis of the base of the skull. Pediatrics. 1987 Dec;80(6):876-9. PMID: 2825109.
Weber, A	1987	English	Off topic	Weber, A. L.; Mikulis, D. K.;(1987)Inflammatory disorders of the paraorbital sinuses and their complications; Radiologic clinics of North America - Volume 25, Issue 3, pp. 615-630 - published 1987-01-01
Weisse	1993	English	Report not retrieved	Weisse ME, Person DA, Berkenbaugh JT Jr. Treatment of Candida arthritis with flucytosine and amphotericin B. J Perinatol. 1993 Sep-Oct;13(5):402-4. PMID: 8263628.
Welsh	2012	English	Review	Welsh, O., Vera-Cabrera, L., Rendon, A., Gonzalez, G., & Bonifaz, A. (2012). Coccidioidomycosis. In Clinics in Dermatology (Vol. 30, Issue 6, pp. 573–591). Elsevier BV. https://doi.org/10.1016/j.clindermatol.2012.01.003
White	1995	English	Off topic	White, A., & Goetz, M. B. (1995). Candida parapsilosis Prosthetic Joint Infection Unresponsive to Treatment with Fluconazole. In Clinical Infectious Diseases (Vol. 20, Issue 4, pp. 1068–1069). Oxford University Press (OUP). https://doi.org/10.1093/clinids/20.4.1068
Williams A.O	1971	English	Report not retrieved	Williams AO, Lawson EA, Lucas AO. African histoplasmosis due to Histoplasma duboisii. Arch Pathol. 1971 Nov;92(5):306-18. PMID: 5165016.
Wilson	1993	English	Report not retrieved	Wilson, P.; Gishen, P.; Edmonds, M.;(1993);The radiology of complications in diabetes mellitusIMAGING - Volume 5, Issue 2, pp. 115-127 - published 1993-01-01
Winkelstein	2003	English	Off topic	Winkelstein, J. A., Marino, M. C., Ochs, H., Fuleihan, R., Scholl, P. R., Geha, R., Stiehm, E. R., & Conley, M. E. (2003). The X-Linked Hyper-IgM Syndrome. In Medicine (Vol. 82, Issue 6, pp. 373–384). Ovid Technologies (Wolters Kluwer Health). https://doi.org/10.1097/01.md.0000100046.06009.b0
Wongprommek	2016	English	Off topic	Wongprommek, P.; Chayakulkeeree, M.;(2016);Clinical characteristics of histoplasmosis in Siriraj hospital; Journal of the Medical Association of Thailand - Volume 99, Issue 3, pp. 257-261 - published 2016-01-01
Yang, Shun-Cheng	2006	English	Report not retrieved	Yang, S.-C., Shao, P.-L., Hsueh, P.-R., Lin, K.-H., & Huang, L.-M. (2006). Successful treatment of Candida tropicalis arthritis, osteomyelitis and costochondritis with caspofungin and fluconazole in a recipient of bone marrow transplantation. In Acta Paediatrica (Vol. 95, Issue 5, pp. 629–630). Wiley. https://doi.org/10.1080/08035250500491629
Zach	1986	English	Report not retrieved	Zach TL, Penn RG. Localized cryptococcal osteomyelitis in an immunocompetent host. Pediatr Infect Dis. 1986 Sep-Oct;5(5):601-3. PMID: 3532052.
Zayet	2017	French	Non-English language	Disease surveillance in England and Wales, August 2017. (2017). In Veterinary Record (Vol. 181, Issue 10, pp. 257–260). Wiley. https://doi.org/10.1136/vr.j4173
