# Supplementary material for: Fungal Osteomyelitis: A Systematic Review of Reported Cases
Source: Microorganisms. 2023 Jul 17;11(7):1828. doi: 10.3390/microorganisms11071828 (PMC10383745; doi:10.3390/microorganisms11071828)
Supplement: Supplementary file 1 [file microorganisms-11-01828-s001.zip › microorganisms-2454768-supplementary/Supplementary Table S3.xlsx]

## Sheet: CITAZIONI INCLUSI
ID ARTICLE	ARTICLE FEATURES
	YEAR OF PUBLICATION	LANGUAGE	DESIGN	1= RETROSPECTIVE; 0=PROSPECTIVE	NUMBER OF PATIENTS	1= ACCEPTABLE QUALITY; 0= INSUFFICIENT QUALITY	CITATION
Brown	2001	English	Case report	1	1	1	Brown, R. B., & Lau, S. K. (2001). Case 3-2001. In R. C. Cabot, R. E. Scully, E. J. Mark, W. F. McNeely, J.-A. O. Shepard, S. H. Ebeling, S. M. Ellender, & C. C. Peters (Eds.), New England Journal of Medicine (Vol. 344, Issue 4, pp. 286–293). Massachusetts Medical Society. https://doi.org/10.1056/nejm200101253440408
Lai,K.K., R	1999	English	Case report	1	1	1	Lai, K. K., & Rosenberg, A. E. (1999). Case 19-1999. In R. C. Cabot, R. E. Scully, E. J. Mark, W. F. McNeely, S. H. Ebeling, L. D. Phillips, & S. M. Ellender (Eds.), New England Journal of Medicine (Vol. 340, Issue 25, pp. 1981–1988). Massachusetts Medical Society. https://doi.org/10.1056/nejm199906243402508
Cabot, S	1991	English	Case report	1	1	1	Cabot, R. C., Scully, R. E., Mark, E. J., McNeely, W. F., McNeely, B. U., Sugar, A. M., & Rosenberg, A. E. (1991). Case 11-1991. In New England Journal of Medicine (Vol. 324, Issue 11, pp. 754–763). Massachusetts Medical Society. https://doi.org/10.1056/nejm199103143241108
Cabot, M	1984	English	Case report	1	1	1	Cabot, R. C., Scully, R. E., Mark, E. J., & McNeely, B. U. (1984). Case 33-1984. In New England Journal of Medicine (Vol. 311, Issue 7, pp. 455–462). Massachusetts Medical Society. https://doi.org/10.1056/nejm198408163110708
Abd Elaziz	2020	English	Case series	1	28	0	Abd Elaziz, D., Abd El-Ghany, M., Meshaal, S., El Hawary, R., Lotfy, S., Galal, N., Ouf, S. A., & Elmarsafy, A. (2020). Fungal infections in primary immunodeficiency diseases. In Clinical Immunology (Vol. 219, p. 108553). Elsevier BV. https://doi.org/10.1016/j.clim.2020.108553
Abdul-Karim	1991	English	Case report	1	1	1	Abdul-Karim, F. W., Pathria, M. N., Heller, J. G., & Sorensen, R. U. (1991). Case report 664. In Skeletal Radiology (Vol. 20, Issue 3). Springer Science and Business Media LLC. https://doi.org/10.1007/bf00241676
Abu Jawdeh	2000	English	Case report	1	1	1	Abu Jawdeh, L., Haidar, R., Bitar, F., Mroueh, S., Akel, S., Nuwayri-Salti, N., & Dbaibo, G. S. (2000). Aspergillus Vertebral Osteomyelitis in a Child with a Primary Monocyte Killing Defect: Response to GM-CSF Therapy. In Journal of Infection (Vol. 41, Issue 1, pp. 97–100). Elsevier BV. https://doi.org/10.1053/jinf.2000.0673
Acar	2021	English	Case report	1	1	1	Acar, E., & Bezirgan, U. (2021). A rare cause of osteomyelitis of distal phalanx: Candida lusitaniae. In Joint Diseases and Related Surgery (Vol. 32, Issue 2, pp. 556–559). Joint Diseases and Related Surgery. https://doi.org/10.52312/jdrs.2021.79490
Ackerman	1988	English	Case report	1	1	1	ACKERMAN, G., & BAYLEY, J. C. (1990). Candida albicans Osteomyelitis in a Vertebral Body Previously Infected with. In Spine (Vol. 15, Issue 12, p. 1362). Ovid Technologies (Wolters Kluwer Health). https://doi.org/10.1097/00007632-199012000-00024
Adams	2022	English	Case report	1	1	1	Adams, J., Sheikh, K. N., & Bender-Heine, A. (2022). Extent of craniofacial fungal osteomyelitis in a ketoacidotic patient may predict optic nerve involvement: A case report. In International Journal of Surgery Case Reports (Vol. 96, p. 107299). Elsevier BV. https://doi.org/10.1016/j.ijscr.2022.107299
Adiwardana	2018	English	Case report	1	1	1	Adiwardana, N. S., Morás, J. de A., Bernardo, L. L., Klautau, G. B., Queiroz, W., & Vidal, J. E. (2018). Chronic skull osteomyelitis due to Cryptococcus neoformans: first case report in an HIV-infected patient. In The Brazilian Journal of Infectious Diseases (Vol. 22, Issue 6, pp. 499–502). Elsevier BV. https://doi.org/10.1016/j.bjid.2018.11.004
Adler	1972	English	Case report	1	1	1	Adler, S. (1972). Candidal Osteomyelitis and Arthritis in a Neonate. In Archives of Pediatrics &amp; Adolescent Medicine (Vol. 123, Issue 6, p. 595). American Medical Association (AMA). https://doi.org/10.1001/archpedi.1972.02110120119017
Adsul	2019	English	Case report	1	1	1	Adsul, N., Kalra, K. L., Jain, N., Haritwal, M., Chahal, R. S., Acharya, S., & Jain, S. (2019). Thoracic cryptococcal osteomyelitis mimicking tuberculosis: A case report. In Surgical Neurology International (Vol. 10, p. 81). Scientific Scholar. https://doi.org/10.25259/sni-49-2019
Agadi	2010	English	Case report	1	1	0	Agadi, J., Madni, N., Nanjappa, V., & Govindaiah, H. (2010). Cryptococcal osteomyelitis of the skull in a patient with transient lymphopenia. In Neurology India (Vol. 58, Issue 2, p. 300). Medknow. https://doi.org/10.4103/0028-3886.63798
Agarwal	2020	English	Case report	1	1	1	Agarwal, S., Anand, A., Ranjan, P., Meena, V. P., Ray, A., Dutta, R., Jadon, R. S., & Vikram, N. K. (2020). Case of mucormycosis of mandible after self-extraction of teeth incidentally detected to have chronic granulomatous disease: Case report and literature review. In Medical Mycology Case Reports (Vol. 28, pp. 55–59). Elsevier BV. https://doi.org/10.1016/j.mmcr.2020.03.005
Aguinaga,De Carvalho	2014	English	Case report	1	1	0	Aguinaga, F. de C., Trope, B. M., Fernandes, N. C., Engel, D. C., & Ramos-e-Silva, M. (2014). Sporotrichosis with Bone Involvement: An Alert to an Occupational Disease. In Case Reports in Dermatology (Vol. 6, Issue 1, pp. 114–118). S. Karger AG. https://doi.org/10.1159/000362184
Agyei	2019	English	Case report	1	1	1	Agyei, J. O., Qiu, J., & Fabiano, A. J. (2019). Fusarium species intramedullary spinal cord fungus ball: case report. In Journal of Neurosurgery: Spine (Vol. 31, Issue 3, pp. 440–446). Journal of Neurosurgery Publishing Group (JNSPG). https://doi.org/10.3171/2019.2.spine181286
Ahn, Hoon	2017	English	Case report	1	1	0	Ahn, J. H., Park, C., Lee, C. W., & Kim, Y.-C. (2017). Cryptococcal Osteomyelitis of the First Metatarsal Head in an Immunocompetent Patient. In Journal of the American Podiatric Medical Association (Vol. 107, Issue 3, pp. 248–252). American Podiatric Medical Association. https://doi.org/10.7547/16-067
Ala-Houhala	2019	English	Case series	1	75	1	Ala‐Houhala, M., & Anttila, V. (2020). Persistent vs non‐persistent candidaemia in adult patients in 2007‐2016: A retrospective cohort study. In Mycoses (Vol. 63, Issue 6, pp. 617–624). Wiley. https://doi.org/10.1111/myc.13085
Albarillo	2018	English	Case report	1	1	1	Albarillo, F. S., Varma, G. T., & MacLeod, S. P. (2018). Mandibular blastomycosis: A case report and review of the literature. In Germs (Vol. 8, Issue 4, pp. 207–213). Asociatia Pentru Cresterea Vizibilitatii Cercetarii Stiintifice (ACVCS). https://doi.org/10.18683/germs.2018.1148
Allen	2002	English	Case report	1	1	1	Allen, D. (2002). Sternal osteomyelitis caused by Aspergillus fumigatus in a patient with previously treated Hodgkin’s disease. In Journal of Clinical Pathology (Vol. 55, Issue 8, pp. 616–618). BMJ. https://doi.org/10.1136/jcp.55.8.616
Al-Tawfiq, G	2007	English	Case report	1	1	1	Al-Tawfiq, J. A., & Ghandour, J. (2007). Cryptococcus neoformans Abscess and Osteomyelitis in an Immunocompetent Patient with Tuberculous Lymphadenitis. In Infection (Vol. 35, Issue 5, pp. 377–382). Springer Science and Business Media LLC. https://doi.org/10.1007/s15010-007-6109-9
Al-Tawfiq, A	2010	English	Case report	1	1	1	Al-Tawfiq, J. A., & Al-Abdely, H. M. (2010). Vertebral osteomyelitis due toAspergillus fumigatusin a patient with chronic granulomatous disease successfully treated with antifungal agents and interferon-gamma. In Medical Mycology (Vol. 48, Issue 3, pp. 537–541). Oxford University Press (OUP). https://doi.org/10.3109/13693780903325290
Alvarez	1994	English	Case report	1	1	1	Alvarez, L., Calvo, E., & Abril, C. (1995). Articular Aspergillosis: Case Report. In Clinical Infectious Diseases (Vol. 20, Issue 2, pp. 457–460). Oxford University Press (OUP). https://doi.org/10.1093/clinids/20.2.457
Álvarez-Uría	2020	English	Case series	0	67	1	Álvarez‐Uría, A., Guinea, J. V., Escribano, P., Gómez‐Castellá, J., Valerio, M., Galar, A., Vena, A., Bouza, E., & Muñoz, P. (2020). Invasive Scedosporium and Lomentosora infections in the era of antifungal prophylaxis: A 20‐year experience from a single centre in Spain. In Mycoses (Vol. 63, Issue 11, pp. 1195–1202). Wiley. https://doi.org/10.1111/myc.13154
Ambereen	2021	English	Case report	1	1	1	Ambereen, A., Rahman, S. A., Rehman, S., Zaidi, K., & Arif, S. H. (2021). Mandibular mucormycosis following SARS-CoV-2 infection – A case report and review of literature. In Clinical Infection in Practice (Vol. 12, p. 100099). Elsevier BV. https://doi.org/10.1016/j.clinpr.2021.100099
Amenta	1983	English	Case report	1	1	0	Amenta, P. S., Stead, J., & Kricun, M. E. (1983). Case report 226. In Skeletal Radiology (Vol. 9, Issue 4, pp. 263–265). Springer Science and Business Media LLC. https://doi.org/10.1007/bf00354129
Amit	2008	English	Case report	1	1	0	Amit, A., Sudish, K., & Pople, I. K. (2008). Primary calvarial cryptococcal osteomyelitis in a patient with idiopathic lymphopenia. In Acta Neurochirurgica (Vol. 150, Issue 7, pp. 713–714). Springer Science and Business Media LLC. https://doi.org/10.1007/s00701-008-1608-8
Amstalden	1986	English	Case report	1	9	1	Amstalden, E. M. I., Xavier, R., Kattapuram, S. V., Bertolo, M. B., Swartz, M. N., & Rosenberg, A. E. (1996). Paracoccidioidomycosis of Bones and Joints A Clinical, Radiologic, and Pathologic Study of 9 Cases. In Medicine (Vol. 75, Issue 4, pp. 212–225). Ovid Technologies (Wolters Kluwer Health). https://doi.org/10.1097/00005792-199607000-00004
Ananthaneni	2013	English	Case report	1	1	1	Ananthaneni, A. R., Undavalli, S. B., Velagapudi, R. P., & Guduru, V. S. (2013). Mucormycosis: an atrocious mate of patients with diabetes. In Case Reports (Vol. 2013, Issue may02 1, pp. bcr2013009600–bcr2013009600). BMJ. https://doi.org/10.1136/bcr-2013-009600
Anehosur	2019	English	Case series	1	150	1	Anehosur, V., Agrawal, S. M., Joshi, V. K., Anand, J., Krishnamuthy, K., & Kumar, N. (2019). Incidence and Treatment Protocol for Maxillofacial Fungal Osteomyelitis: A 12-Year Study. In Journal of Oral and Maxillofacial Surgery (Vol. 77, Issue 11, pp. 2285–2291). Elsevier BV. https://doi.org/10.1016/j.joms.2019.06.187
Angelini	2012	English	Case report	1	1	1	G., & Ruggieri, P. (2013). Post-tsunami primary Scedosporium apiospermum osteomyelitis of the knee in an immunocompetent patient. In International Journal of Infectious Diseases (Vol. 17, Issue 8, pp. e646–e649). Elsevier BV. https://doi.org/10.1016/j.ijid.2013.02.011
Anjani	2021	English	Case report	1	1	1	. K., Prithvi, A., Kaur, H., Sharma, M., Naganur, S., Vignesh, P., Rawat, A., & Singh, S. (2021). Aspergillus fumigatus Skull Bone Osteomyelitis and Native Valve Endocarditis in a Young Boy: an Unusual Presentation of Chronic Granulomatous Disease. In Journal of Clinical Immunology (Vol. 41, Issue 4, pp. 814–816). Springer Science and Business Media LLC. https://doi.org/10.1007/s10875-020-00939-8
Annapureddy	2006	English	Case report	1	1	1	Masterson, S. W., David, H. G., & Greig, J. R. (2007). Post partum osteomyelitis due to Cryptococcus neoformans. In Scandinavian Journal of Infectious Diseases (Vol. 39, Issue 4, pp. 354–356). Informa UK Limited. https://doi.org/10.1080/00365540600953479
Apaydin	1998	English	Case report	1	1	1	Apaydın, S., Ataman, R., Cansız, H., Serdengeçti, K., Öztürk, R., Dervisoglu, S., Erek, E., & Ülkü, U. (1998). Rhinocerebral Mucormycosis in a Kidney Transplant Recipient. In Nephron (Vol. 79, Issue 1, pp. 117–118). S. Karger AG. https://doi.org/10.1159/000045009
Appenzeller	2005	English	Case series	1	2	1	Appenzeller, S., Amaral, T. N., Amstalden, E. M. I., Bertolo, M. B., Neto, J. F. M., Samara, A. M., & Fernandes, S. R. M. (2005). Sporothrix schenckii infection presented as monoarthritis: report of two cases and review of the literature. In Clinical Rheumatology (Vol. 25, Issue 6, pp. 926–928). Springer Science and Business Media LLC. https://doi.org/10.1007/s10067-005-0095-z
Arbeloa-Gutierrez	2015	English	Case report	1	1	1	Arbeloa-Gutierrez, L., Kuberski, T., Johnson, S. M., Sagastibelza, I., Alaez, J. I., & Pappagianis, D. (2015). Reactivation of coccidioidomycosis: a prosthetic joint infection in Spain. In European Journal of Clinical Microbiology &amp; Infectious Diseases (Vol. 35, Issue 2, pp. 183–186). Springer Science and Business Media LLC. https://doi.org/10.1007/s10096-015-2526-3
Armonda	1993	English	Case report	1	1	0	Armonda, R. A., Fleckenstein, J. M., Brandvold, B., & Ondra, S. L. (1993). Cryptococcal Skull Infection. In Neurosurgery (Vol. 32, Issue 6, pp. 1034–1036). Ovid Technologies (Wolters Kluwer Health). https://doi.org/10.1227/00006123-199306000-00028
Armstrong	1998	English	Case report	1	1	1	Armstrong, N., Schurr, M., Helgerson, R., & Harms, B. (1998). Fungal sacral osteomyelitis as the initial presentation of Crohn’s disease of the small bowel. In Diseases of the Colon &amp; Rectum (Vol. 41, Issue 12, pp. 1581–1584). Ovid Technologies (Wolters Kluwer Health). https://doi.org/10.1007/bf02237311
Arora N	2012	English	Case report	1	1	1	Arora, N. P., Taneja, V., ReyesSacin, C., Bhanot, R., & Natesan, S. K. (2012). Coccidioidomycosis masquerading as malignancy. In Case Reports (Vol. 2012, Issue feb25 1, pp. bcr1220115357–bcr1220115357). BMJ. https://doi.org/10.1136/bcr.12.2011.5357
Arranz-Caso	1996	English	Case report	1	1	1	Arranz-Caso, J. A., Lopez-Pizarro, V. M., Gomez-Herruz, P., García-Altozano, J., & Martinez-Martinez, J. (1996). Candida albicans osteomyelitis of the zygomatic bone. A distinctive case with a possible peculiar mechanism of infection and therapeutic failure with fluconazole. In Diagnostic Microbiology and Infectious Disease (Vol. 24, Issue 3, pp. 161–164). Elsevier BV. https://doi.org/10.1016/073…
Aryan	2007	English	Case series	1	15	1	Aryan, H. E., Lu, D. C., Acosta, F. L., & Ames, C. P. (2007). Corpectomy followed by the placement of instrumentation with titanium cages and recombinant human bone morphogenetic protein–2 for vertebral osteomyelitis. In Journal of Neurosurgery: Spine (Vol. 6, Issue 1, pp. 23–30). Journal of Neurosurgery Publishing Group (JNSPG). https://doi.org/10.3171/spi.2007.6.1.23
Asare	2013	English	Case report	1	1	1	M., Pincus, J. L., Massie, L., & Lee, S. A. (2013). Sternal osteomyelitis caused by Aspergillus fumigatus following cardiac surgery: Case and review. In Medical Mycology Case Reports (Vol. 2, pp. 4–6). Elsevier BV. https://doi.org/10.1016/j.mmcr.2012.12.003
Asimakopoulos	2013	English	Case report	1	1	1	Asimakopoulos, P., Supriya, M., Kealey, S., & Vernham, G. A. (2013). A case-based discussion on a patient with non-otogenic fungal skull base osteomyelitis: pitfalls in diagnosis. In The Journal of Laryngology &amp; Otology (Vol. 127, Issue 8, pp. 817–821). Cambridge University Press (CUP). https://doi.org/10.1017/s002221511300145x
Assaf	2020	English	Case report	1	1	1	Assaf, A., Faure, E., Sermet, K., Loridant, S., Leroy, J., Goeminne, C., Dozier, A., Chopin, M., Panaget, S., Faure, K., & Vuotto, F. (2020). Successful treatment of Aspergillus fumigatus sternal osteomyelitis with isavuconazole in a heart transplant recipient. In Transplant Infectious Disease (Vol. 22, Issue 5). Wiley. https://doi.org/10.1111/tid.13313
Auluck	2007	English	Case report	1	1	1	Auluck A. Maxillary necrosis by mucormycosis. a case report and literature review. Med Oral Patol Oral Cir Bucal. 2007 Sep 1;12(5):E360-4. PMID: 17767099.
Azar	2016	English	Case report	1	1	1	Azar, M. M., & Malinis, M. F. (2016). Disseminated Histoplasmosis with Skin Lesions and Osteomyelitis in a Patient from the Philippines. In The American Journal of Tropical Medicine and Hygiene (Vol. 95, Issue 1, pp. 70–74). American Society of Tropical Medicine and Hygiene. https://doi.org/10.4269/ajtmh.16-0063
Azeem	2022	English	Case report	1	1	1	Azeem, A., Quimby, D., Krajicek, B., & Horne, J. (2022). (Ig)Easy diagnosis of disseminated coccidioidomycosis. In BMJ Case Reports (Vol. 15, Issue 3, p. e248894). BMJ. https://doi.org/10.1136/bcr-2022-248894
Babamahmoodi	2015	English	Case report	1	1	1	Babamahmoodi, F., Shokohi, T., Ahangarkani, F., Nabili, M., Afzalian Ashkezari, E., & Alinezhad, S. (2015). Rare Case ofAspergillus ochraceusOsteomyelitis of Calcaneus Bone in a Patient with Diabetic Foot Ulcers. In Case Reports in Medicine (Vol. 2015, pp. 1–5). Hindawi Limited. https://doi.org/10.1155/2015/509827
Baddley	2004	English	Case report	1	1	1	Baddley, J. W., Cobbs, C. S., & Pappas, P. G. (2004). Surgical treatment of multiple skull abscesses associated with coccidioidomycosis. Fallbericht. Chirurgische Behandlung multipler Schadelabszesse bei Coccidioidomykose. In Mycoses (Vol. 47, Issues 1–2, pp. 69–71). Wiley. https://doi.org/10.1046/j.0933-7407.2003.00938.x
Bader	2003	English	Case report	1	1	0	Bader, M., Jafri, A. K., Krueger, T., & Kumar, V. (2003). Fusarium Osteomyelitis of the Foot in a Patient with Diabetes Mellitus. In Scandinavian Journal of Infectious Diseases (Vol. 35, Issues 11–12, pp. 895–897). Informa UK Limited. https://doi.org/10.1080/00365540310016565
Balaji	2011	English	Case report	1	1	1	Balaji, G. G., Mathuram, A. J., Arockiaraj, J., & Varghese, G. M. (2011). A Rare Case of Cryptococcal Infection of Talus with Pathological Fracture That Healed with Medical Management. In The Journal of Foot and Ankle Surgery (Vol. 50, Issue 6, pp. 740–743). Elsevier BV. https://doi.org/10.1053/j.jfas.2011.06.016
Baldwin	1987	English	Case report	1	1	1	BALDWIN, S., STAGNO, S., ODREZIN, G. T., KELLY, D. R., & WHITLEY, R. J. (1988). Isolated Cryptococcus neoformans osteomyelitis in an immunocompetent child. In The Pediatric Infectious Disease Journal (Vol. 7, Issue 4, pp. 289–292). Ovid Technologies (Wolters Kluwer Health). https://doi.org/10.1097/00006454-198804000-00011
Banerjee	2017	English	Case report	1	1	1	Banerjee, S., Dooley, T. P., Gilroy, S., & Parkinson, J. R. (2017). Blastomycotic Osteomyelitis: An Unusual Cause of Hand Swelling. In The Journal of Hand Surgery (Vol. 42, Issue 11, p. 932.e1-932.e6). Elsevier BV. https://doi.org/10.1016/j.jhsa.2017.05.026
Barnwell	1985	English	Case report	1	1	1	Barnwell, P. A., Jelsma, L. F., & Raft, M. J. (1985). Aspergillus Osteomyelitis Report of a Case and Review of the Literature. In Diagnostic Microbiology and Infectious Disease (Vol. 3, Issue 6, pp. 515–519). Elsevier BV. https://doi.org/10.1016/s0732-8893(85)80008-0
Barrak	2007	English	Case series	1	8	1	Barrak, H. A. (2007). Hard palate perforation due to mucormycosis: report of four cases. In The Journal of Laryngology &amp; Otology (Vol. 121, Issue 11, pp. 1099–1102). Cambridge University Press (CUP). https://doi.org/10.1017/s0022215107006354
Barzaghi	1994	English	Case series	1	2	1	Barzaghi, N., Emmi, V., Mencherini, S., Minzioni, G., Marone, P., & Minoli, L. (1994). Sternal Osteomyelitis due to Aspergillus fumigatus After Cardiac Surgery. In Chest (Vol. 105, Issue 4, pp. 1275–1277). Elsevier BV. https://doi.org/10.1378/chest.105.4.1275
Bassiri-Jahromi	2012	English	Case series	1	12	1	Bassiri-Jahromi, S., & Doostkam, A. (2012). Fungal infection and increased mortality in patients with chronic granulomatous disease. In Journal de Mycologie Médicale (Vol. 22, Issue 1, pp. 52–57). Elsevier BV. https://doi.org/10.1016/j.mycmed.2011.12.079
Bastianpillai	2019	English	Case report	1	1	1	Bastianpillai, J., Chaudhry, S., & Vijendren, A. (2019). Rare case of a 3-year-old with Candida skull base osteomyelitis: lessons to be learnt. In BMJ Case Reports (Vol. 12, Issue 4, p. e228026). BMJ. https://doi.org/10.1136/bcr-2018-228026
Basu	2011	English	Case report	1	1	1	Basu, S., & Kumar, A. (2011). Osteomyelitis as a manifestation of perinatal Human Immunodeficiency Virus disease. In Journal of Infection (Vol. 63, Issue 2, pp. 163–166). Elsevier BV. https://doi.org/10.1016/j.jinf.2011.05.017
Bathoorn	2013	English	Case report	1	1	1	Bathoorn, E., Escobar Salazar, N., Sepehrkhouy, S., Meijer, M., de Cock, H., & Haas, P.-J. (2013). Involvement of the opportunistic pathogen Aspergillus tubingensis in osteomyelitis of the maxillary bone: a case report. In BMC Infectious Diseases (Vol. 13, Issue 1). Springer Science and Business Media LLC. https://doi.org/10.1186/1471-2334-13-59
Bayer	1976	English	Case series	0	10	1	BAYER, A. S., YOSHIKAWA, T. T., GALPIN, J. E., & GUZE, L. B. (1976). UNUSUAL SYNDROMES OF COCCIDIOIDOMYCOSIS: DIAGNOSTIC AND THERAPEUTIC CONSIDERATIONS. In Medicine (Vol. 55, Issue 2, pp. 131–152). Ovid Technologies (Wolters Kluwer Health). https://doi.org/10.1097/00005792-197603000-00003
Beluffi	2008	English	Case report	1	1	1	Beluffi, G., Bernardo, M. E., Meloni, G., Spinazzola, A., & Locatelli, F. (2008). Spinal osteomyelitis due to Aspergillus flavus in a child: a rare complication after haematopoietic stem cell transplantation. In Pediatric Radiology (Vol. 38, Issue 6, pp. 709–712). Springer Science and Business Media LLC. https://doi.org/10.1007/s00247-008-0789-x
Benchbani	2022	English	Case report	1	1	1	Benchbani, H., Mallett, K., Warady, B. A., & Ahmed, A. A. (2022). Histoplasma osteomyelitis in a 15‐year‐old kidney transplant patient. In Transplant Infectious Disease (Vol. 24, Issue 6). Wiley. https://doi.org/10.1111/tid.13953
Bergstrom	1970	English	Case series	1	2	1	Bergstrom, L., Hemenway, W. G., & Barnhart, R. A. (1970). VII Rhinocerebral and Otologic Mucormycosis. In Annals of Otology, Rhinology &amp; Laryngology (Vol. 79, Issue 1, pp. 70–81). SAGE Publications. https://doi.org/10.1177/000348947007900107
Bernstein	2022	English	Case series	1	3	1	Bernstein, S., Brunner, H. I., Summerbell, R., Allen, U., Babyn, P., & Richardson, S. E. (2002). Blastomyscosis Acquired by Three Children in Toronto. In Canadian Journal of Infectious Diseases (Vol. 13, Issue 4, pp. 259–263). Hindawi Limited. https://doi.org/10.1155/2002/906757
Berry	2014	English	Case report	1	1	1	Berry, R. S., Berry, T. M., & Hanson, J. A. (2014). A 59-Year-Old Immunocompetent Man With a Vertebral Lesion. In Infectious Diseases in Clinical Practice (Vol. 22, Issue 2, pp. 105–107). Ovid Technologies (Wolters Kluwer Health). https://doi.org/10.1097/ipc.0b013e3182a01f66
Bhagavatula	2014	English	Case report	1	1	1	Bhagavatula, S., Vale, L., Evans, J., Carpenter, C., & Barnes, R. A. (2014). Scedosporium prolificans osteomyelitis following penetrating injury: A case report. In Medical Mycology Case Reports (Vol. 4, pp. 26–29). Elsevier BV. https://doi.org/10.1016/j.mmcr.2014.03.002
Bhat	2022	English	Case series	1	6	0	Monika Bhat, Preeti Dhir, Mandeep Kaur, & Dr. Harkanwal Preet Singh. (2022). Oral Manifestations In Mucormycosis Report Of 6 Cases The Starring Disease Of 2020. Journal of Pharmaceutical Negative Results, 13, 415–423. https://doi.org/10.47750/pnr.2022.13. S05.63
Bhatt M	2018	English	Case series	1	2	0	Bhatt, M., Soneja, M., Fazal, F., Vyas, S., Kumar, P., Jorwal, P., Raj, U., Sachdev, J., Singh, G., Xess, I., Alam, S., & Biswas, A. (2018). Two cases of Osteoarticular Mucor menace: A diagnostic and management conundrum. In Drug Discoveries &amp; Therapeutics (Vol. 12, Issue 6, pp. 374–378). International Research and Cooperation Association for Bio & Socio-Sciences Advancement (IRCA-BSSA). http…
Bhatt YM	2013	English	Case report	1	1	1	Bhatt, Y. M., Pahade, N., & Nair, B. (2013). Aspergillus petrous apicitis associated with cerebral and peritubular abscesses in an immunocompetent man. In The Journal of Laryngology &amp; Otology (Vol. 127, Issue 4, pp. 404–407). Cambridge University Press (CUP). https://doi.org/10.1017/s0022215113000315
Bhogal	2008	English	Case report	1	1	1	Bhogal, R. H., Nayeemuddin, M., Akhtar, I., Grainger, M., & Downing, R. (2008). Continued Lumbar Spinal Erosion after Repair of Chronic Contained Rupture of a Mycotic Abdominal Aortic Aneurysm. In Surgical Infections (Vol. 9, Issue 4, pp. 475–480). Mary Ann Liebert Inc. https://doi.org/10.1089/sur.2007.054
Biancardi	2017	English	Case series	1	3	1	Biancardi, A. L., Freitas, D. F. S., Valviesse, V. R. G. de A., Andrade, H. B., de Oliveira, M. M. E., do Valle, A. C. F., Zancope-Oliveira, R. M., Galhardo, M. C. G., & Curi, A. L. L. (2017). MULTIFOCAL CHOROIDITIS IN DISSEMINATED SPOROTRICHOSIS IN PATIENTS WITH HIV/AIDS. In RETINAL Cases &amp; Brief Reports (Vol. 11, Issue 1, pp. 67–70). Ovid Technologies (Wolters Kluwer Health). https://doi.or…
Bianchi	1994	English	Case report	1	1	1	BIANCHI, R., CHEKIKIAN, G., CIBODDO, G., CICERI, F., FIORETTI, E. S., & RUGARLI, C. (1994). Primary Sternal Osteomyelitis by Aspergillus fumigatus. In Rheumatology (Vol. 33, Issue 10, pp. 994–995). Oxford University Press (OUP). https://doi.org/10.1093/rheumatology/33.10.994
Bibbo	2014	English	Case report	1	1	1	Bibbo, C., & Spellman, J. (2014). Successful Salvage of Complicated Calcaneal Blastomycosis in Disseminated Disease with Staged Surgical Reconstruction and Local–Systemic Antifungal Therapy. In The Journal of Foot and Ankle Surgery (Vol. 53, Issue 4, pp. 472–479). Elsevier BV. https://doi.org/10.1053/j.jfas.2014.02.022
Bickel	1992	English	Case report	1	1	1	Bickel, K. D., Press, B. H. J., & Hovey, L. M. (1993). Successful Treatment of Coccidioidomycosis Osteomyelitis in an Infant. In Annals of Plastic Surgery (Vol. 30, Issue 5, pp. 462–465). Ovid Technologies (Wolters Kluwer Health). https://doi.org/10.1097/00000637-199305000-00014
Bielorai	2000	English	Case report	1	1	1	Bielorai, B., Toren, A., Wolach, B., Mandel, M., Golan, H., Neumann, Y., Kaplinisky, C., Weintraub, M., Keller, N., Amariglio, N., Paswell, J., & Rechavi, G. (2000). Successful treatment of invasive aspergillosis in chronic granulomatous disease by granulocyte transfusions followed by peripheral blood stem cell transplantation. In Bone Marrow Transplantation (Vol. 26, Issue 9, pp. 1025–1028). Spr…
Blitz	2022	English	Case report	1	1	1	Blitz, S. E., Chua, M. M. J., Klinger, N. V., & Chi, J. H. (2022). Spinal osteomyelitis and epidural abscess caused by ureterovertebral fistula: A case report. In Surgical Neurology International (Vol. 13, p. 279). Scientific Scholar. https://doi.org/10.25259/sni_479_2022
Blyth	2010	English	Case series	1	21	1	Blyth, C. C., Gomes, L., Sorrell, T. C., da Cruz, M., Sud, A., & Chen, S. C.-A. (2011). Skull-base osteomyelitis: fungal vs. bacterial infection. In Clinical Microbiology and Infection (Vol. 17, Issue 2, pp. 306–311). Elsevier BV. https://doi.org/10.1111/j.1469-0691.2010.03231.x
Bodur	2003	English	Case report	1	1	1	Bodur, H., Ozoran, K., Colpan, A., Balaban, N., Tabak, Y., & Kulacoglu, S. (2003). In Annals of Clinical Microbiology and Antimicrobials (Vol. 2, Issue 1, p. 2). Springer Science and Business Media LLC. https://doi.org/10.1186/1476-0711-2-2
Boom	1991	English	Case report	1	1	1	Boom, H., Barge, R., van ’t Wout, J., Bieger, R., & Kluin-Nelemans, J. C. (1992). A 53-year-old man with shock and arthritis 1 month after consolidation chemotherapy for acute myeloid leukemia. In Annals of Hematology (Vol. 64, Issue 1, pp. 46–49). Springer Science and Business Media LLC. https://doi.org/10.1007/bf01811472
Borgia G	2000	English	Case report	1	1	1	Borgia, G., Reynaud, L., Cerini, R., Ciampi, R., Schioppa, O., Dello Russo, M., Gentile, I., & Piazza, M. (2000). A Case of Paracoccidioidomycosis: Experience with Long-Term Therapy. In Infection (Vol. 28, Issue 2, pp. 119–120). Springer Science and Business Media LLC. https://doi.org/10.1007/s150100050060
Borgia SM	2006	English	Case series	1	3	1	Borgia, S. M., Fuller, J. D., Sarabia, A., & El-Helou, P. (2006). Cerebral blastomycosis: a case series incorporating voriconazole in the treatment regimen. In Medical Mycology (Vol. 44, Issue 7, pp. 659–664). Oxford University Press (OUP). https://doi.org/10.1080/13693780600803870
Bortel	1993	English	Case report	1	1	1	Bortel, D. T. (1993). CANDIDA OSTEOMYELITIS PUBIS FOLLOWING A MARSHALL-MARCHETTI PROCEDURE. In Orthopedics (Vol. 16, Issue 12, pp. 1353–1355). SLACK, Inc. https://doi.org/10.3928/0147-7447-19931201-12
Bousfiha	2013	English	Case series	0	421	1	Bousfiha, A. A., Jeddane, L., El Hafidi, N., Benajiba, N., Rada, N., El Bakkouri, J., Kili, A., Benmiloud, S., Benhsaien, I., Faiz, I., Maataoui, O., Aadam, Z., Aglaguel, A., Baba, L. A., Jouhadi, Z., Abilkassem, R., Bouskraoui, M., Hida, M., … Ailal, F. (2014). First Report on the Moroccan Registry of Primary Immunodeficiencies: 15 Years of Experience (1998–2012). In Journal of Clinical Immunolo…
Boyd	2018	English	Case report	1	1	1	Boyd, B., Pratt, T., & Mishra, K. (2018). Fungal Lumbosacral Osteomyelitis After Robotic-Assisted Laparoscopic Sacrocolpopexy. In Female Pelvic Medicine &amp; Reconstructive Surgery (Vol. 24, Issue 6, pp. e46–e48). Ovid Technologies (Wolters Kluwer Health). https://doi.org/10.1097/spv.0000000000000612
Bradoo	2012	English	Case report	1	1	1	Shah, K., Gayathri, H., Kapadia, M., & Bradoo, R. (2012). Invasive aspergillosis of the temporal bone. In Indian Journal of Otology (Vol. 18, Issue 1, p. 30). Medknow. https://doi.org/10.4103/0971-7749.98295
Brandt	1985	English	Case series	1	1	1	Brandt, S. J., Thompson, R. L., & Wenzel, R. P. (1985). Mycotic pseudoaneurysm of an aortic bypass graft and contiguous vertebral osteomyelitis due to aspergillus fumigatus. In The American Journal of Medicine (Vol. 79, Issue 2, pp. 259–262). Elsevier BV. https://doi.org/10.1016/0002-9343(85)90019-1
Bridwell	1990	English	Case series	1	3	0	BRIDWELL, K., CAMPBELL, J. W., & BARENKAMP, S. J. (1990). Surgical Treatment of Hematogenous Vertebral Aspergillus Osteomyelitis. In Spine (Vol. 15, Issue 4, pp. 281–285). Ovid Technologies (Wolters Kluwer Health). https://doi.org/10.1097/00007632-199004000-00006
Brill	1979	English	Case series	1	4	1	Brill, P. W., Winchester, P., Krauss, A. N., & Symchych, P. (1979). Osteomyelitis in a Neonatal Intensive Care Unit. In Radiology (Vol. 131, Issue 1, pp. 83–87). Radiological Society of North America (RSNA). https://doi.org/10.1148/131.1.83
Brint	1992	English	Case report	1	1	1	BRINT, M. J., FLYNN, P. M., PEARSON, T. A., & PUI, C.-H. (1992). Disseminated fusariosis involving bone in an adolescent with leukemia. In The Pediatric Infectious Disease Journal (Vol. 11, Issue 11, pp. 965–968). Ovid Technologies (Wolters Kluwer Health). https://doi.org/10.1097/00006454-199211110-00012
Brodsky	2005	English	Case report	1	1	1	Brodsky, J. W., Seidenfeld, S. M., Brooks, B., & Shabat, S. (2005). Aspergillus Osteomyelitis and Lymphangitis in Immunocompromised Patient After Toenail Clipping. In Foot &amp; Ankle International (Vol. 26, Issue 7, pp. 576–578). SAGE Publications. https://doi.org/10.1177/107110070502600715
Brown D	1987	English	Case series	1	2	1	Brown DL, Musher DM, Taffet GE. Hematogenously acquired Aspergillus vertebral osteomyelitis in seemingly immunocompetent drug addicts. West J Med. 1987 Jul;147(1):84-5. PMID: 3321709; PMCID: PMC1025835.
Brown O	1986	English	Case report	1	1	1	Brown, O. E., & Finn, R. (1986). Mucormycosis of the mandible. In Journal of Oral and Maxillofacial Surgery (Vol. 44, Issue 2, pp. 132–136). Elsevier BV. https://doi.org/10.1016/0278-2391(86)90196-5
Bruns	1986	English	Case report	1	1	1	Bruns, J., Hemker, T., & Dahmen, G. (1986). Fungal spondylitis: A case ofTorulopsis glabrataandCandida tropicalisinfection. In Acta Orthopaedica Scandinavica (Vol. 57, Issue 6, pp. 563–565). Medical Journals Sweden AB. https://doi.org/10.3109/17453678609014795
Bryan	1977	English	Case report	1	1	0	Bryan CS. Vertebral osteomyelitis due to Cryptococcus neoformans. Case report. J Bone Joint Surg Am. 1977 Mar;59(2):275-6. PMID: 321460.
Buckley	1986	English	Case report	1	1	1	Buckley, S. L., & Burkus, J. K. (1986). Coccidioidomycosis of the First Cuneiform: Successful Treatment Utilizing Local Debridement and Long-Term Ketoconazole Therapy. In Foot &amp; Ankle (Vol. 6, Issue 6, pp. 300–304). SAGE Publications. https://doi.org/10.1177/107110078600600604
Buhl	1992	English	Case report	1	1	1	Buhl, M. R., Joseph, T. P., Buhl, L., & Snelling, B. E. (1992). Temporofacial zygomycosis in a pregnant woman. In Infection (Vol. 20, Issue 4, pp. 230–232). Springer Science and Business Media LLC. https://doi.org/10.1007/bf02033066
Bujak	1973	English	Case report	1	1	1	Bujak, J. S., Kwon-Chung, K. J., & Chusid, M. J. (1974). Osteomyelitis and Pneumonia in a Boy with Chronic Granulomatous Disease of Childhood Caused by a Mutant Strain ofAspergillus nidulans. In American Journal of Clinical Pathology (Vol. 61, Issue 3, pp. 361–367). Oxford University Press (OUP). https://doi.org/10.1093/ajcp/61.3.361
Burke	2002	English	Case report	1	1	1	BURKE, W. V., & ZYCH, G. A. (2002). FUNGAL INFECTION FOLLOWING REPLACEMENT OF THE ANTERIOR CRUCIATE LIGAMENT. In The Journal of Bone and Joint Surgery-American Volume (Vol. 84, Issue 3, pp. 449–453). Ovid Technologies (Wolters Kluwer Health). https://doi.org/10.2106/00004623-200203000-00019
Burton	2011	English	Case report	1	1	1	Burton, M. J., Swiatlo, E., & Shah, P. (2011). Misidentification of Candida parapsilosis as C famata in a Clinical Case of Vertebral Osteomyelitis. In The American Journal of the Medical Sciences (Vol. 341, Issue 1, pp. 71–73). Elsevier BV. https://doi.org/10.1097/maj.0b013e3181f54dab
Buruma	1979	English	Case report	1	1	1	Buruma, O. J. S., Craane, H., & Kunst, M. W. (1979). Vertebral osteomyelitis and epidural abcess due to mucormycosis. In Clinical Neurology and Neurosurgery (Vol. 81, Issue 1, pp. 39–44). Elsevier BV. https://doi.org/10.1016/s0303-8467(79)80005-0
Camargo	2012	English	Case report	1	1	0	Camargo, J. F., Seriburi, V., Tenner, M., & El Khoury, M. Y. (2012). Aspergillus osteomyelitis of the lumbar spine complicated with orbital apex syndrome: A potential role of the Batson’s plexus in disease propagation. In Medical Mycology Case Reports (Vol. 1, Issue 1, pp. 9–12). Elsevier BV. https://doi.org/10.1016/j.mmcr.2012.02.004
Caraway	2002	English	Case series	1	2	1	Caraway, N. P., Fanning, C. V., Stewart, J. M., Tarrand, J. J., & Weber, K. L. (2003). Coccidioidomycosis Osteomyelitis Masquerading as a Bone Tumor. In Acta Cytologica (Vol. 47, Issue 5, pp. 777–782). S. Karger AG. https://doi.org/10.1159/000326605
Carpenter	2022	English	Case report	1	1	1	Carpenter, K., Etemady-Deylamy, A., Costello, V., Khasawneh, M., Chamberland, R., Tian, K., Donlin, M., Moreira-Walsh, B., Reisenbichler, E., & Abate, G. (2022). Cryptococcal chest wall mass and rib osteomyelitis associated with the use of fingolimod: A case report and literature review. In Frontiers in Medicine (Vol. 9). Frontiers Media SA. https://doi.org/10.3389/fmed.2022.942751
Carr	1994	English	Case report	1	1	1	Carr, M. M., Cusimano, M. D., Muller, P. J., & Bilbao, J. (1994). Aspergillosis of the Cranial Base. In Skull Base (Vol. 4, Issue 03, pp. 159–163). Georg Thieme Verlag KG. https://doi.org/10.1055/s-2008-1058968
Carrega	2016	English	Case report	1	1	1	Carrega, G., Cavagnaro, L., Basso, M., Riccio, G., Ronca, A., Salomone, C., & Burastero, G. (2016). Azole-resistant Candida albicans prosthetic joint infection treated with prolonged administration of anidulafungin and two-stage exchange with implant of a mega-prosthesis. In Journal of Chemotherapy (Vol. 29, Issue 6, pp. 386–388). Informa UK Limited. https://doi.org/10.1080/1120009x.2016.1199409
Cartoni	1992	English	Case report	1	1	1	Cartoni, C., Capua, A., Damico, C., & Potente, G. (1992). Aspergillus osteomyelitis of the rib: Sonographic diagnosis. In Journal of Clinical Ultrasound (Vol. 20, Issue 3, pp. 217–220). Wiley. https://doi.org/10.1002/jcu.1870200311
Catanzaro	1982	English	Trial	0	29	1	CATANZARO, A. (1982). Ketoconazole for Treatment of Disseminated Coccidioidomycosis. In Annals of Internal Medicine (Vol. 96, Issue 4, p. 436). American College of Physicians. https://doi.org/10.7326/0003-4819-96-4-436
Cetrulo	2011	English	Case report	1	1	1	Cetrulo, C. L., Jr., Barone, A. A. L., Jordan, K., Chang, D. S., Louie, K., Buntic, R. F., & Brooks, D. (2011). A multi‐disciplinary approach to the management of fungal osteomyelitis: Current concepts in post‐traumatic lower extremity reconstruction: A case report. In Microsurgery (Vol. 32, Issue 2, pp. 144–147). Wiley. https://doi.org/10.1002/micr.20956
Cha	2008	English	Case report	1	1	0	Cha, J.-G., Hong, H.-S., Koh, Y.-W., Kim, H.-K., & Park, J.-M. (2008). Candida albicans osteomyelitis of the cervical spine. In Skeletal Radiology (Vol. 37, Issue 4, pp. 347–350). Springer Science and Business Media LLC. https://doi.org/10.1007/s00256-007-0429-9
Chakrabarti	2010	English	Cohort study	1	16	1	Chakrabarti, A., Shivaprakash, M. R., Curfs-Breuker, I., Baghela, A., Klaassen, C. H., & Meis, J. F. (2010). Apophysomyces elegans : Epidemiology, Amplified Fragment Length Polymorphism Typing, and In Vitro Antifungal Susceptibility Pattern. In Journal of Clinical Microbiology (Vol. 48, Issue 12, pp. 4580–4585). American Society for Microbiology. https://doi.org/10.1128/jcm.01420-10
Chan L	2000	English	Case report	1	1	1	Chan LL, Singh S, Jones D, Diaz EM Jr, Ginsberg LE. Imaging of mucormycosis skull base osteomyelitis. AJNR Am J Neuroradiol. 2000 May;21(5):828-31. PMID: 10815656; PMCID: PMC7976772.
Chan C	2018	English	Case report	1	1	1	Fung, C. C., Ting, W. M. C., Kin, C. K., On, C. H., Ngai, Y. W., & Eleanor, W. (2018). Mucormycosis Vertebral Osteomyelitis. In Journal of Orthopaedics, Trauma and Rehabilitation (Vol. 24, Issue 1, pp. 77–79). SAGE Publications. https://doi.org/10.1016/j.jotr.2016.12.002
Chandra	2000	English	Case series	1	3	1	Chandra, S., Goyal, M., Mishra, N. K., & Gaikwad, S. B. (2000). Invasive aspergillosis presenting as a cavernous sinus mass in immuno competent individuals; report of 3 cases. In Neuroradiology (Vol. 42, Issue 2, pp. 108–111). Springer Science and Business Media LLC. https://doi.org/10.1007/s002340050025
Chang H	2012	English	Case report	1	1	1	Chang, H.-M., Yu, H.-H., Yang, Y.-H., Lee, W.-I., Lee, J.-H., Wang, L.-C., Lin, Y.-T., & Chiang, B.-L. (2012). Successful Treatment of Aspergillus flavus Spondylodiscitis With Epidural Abscess in a Patient With Chronic Granulomatous Disease. In Pediatric Infectious Disease Journal (Vol. 31, Issue 1, pp. 100–101). Ovid Technologies (Wolters Kluwer Health). https://doi.org/10.1097/inf.0b013e3182309…
Chang W	2005	English	Case report	1	1	1	Chang, W.-C., Tzao, C., Hsu, H.-H., Chang, H., Lo, C.-P., & Chen, C.-Y. (2005). Isolated cryptococcal thoracic empyema with osteomyelitis of the rib in an immunocompetent host. In Journal of Infection (Vol. 51, Issue 3, pp. e117–e119). Elsevier BV. https://doi.org/10.1016/j.jinf.2004.10.011
Charokopos	2017	English	Case report	1	1	0	Charokopos, A.; Muhammad, T.; Surbhi, S.; Brateanu, A. (2017). Case report. In Journal of Family Practice - Volume 66, Issue 3, pp. 170-173 - published 2017-01-01.
Chaudhuri	1992	English	Case report	1	1	1	Chaudhuri, R., McKeown, B., Harrington, D., Hay, R. J., Bingham, J. B., & Spencer, J. D. (1992). Mucormycosis osteomyelitis causing avascular necrosis of the cuboid bone: MR imaging findings. In American Journal of Roentgenology (Vol. 159, Issue 5, pp. 1035–1037). American Roentgen Ray Society. https://doi.org/10.2214/ajr.159.5.1414771
Chavan	2020	English	Cohort study	1	8	1	Chavan, R., Menon, A., Soman, R., Rodrigues, C., Shetty, A., Bhadiyadra, R., & Agashe, V. M. (2020). Fungal osteomyelitis and soft tissue infections: Simple solutions to uncommon scenarios. In The Journal of Infection in Developing Countries (Vol. 14, Issue 09, pp. 1033–1039). Journal of Infection in Developing Countries. https://doi.org/10.3855/jidc.11449
Cheikhrouhou	2010	English	Case report	1	1	1	Cheikhrouhou, F., Fattouma, M., Hayet, S., Amira, S., Ines, H., Abdelmajid, M., Mongia, H., Khalil, C., Fadhel, G., & Ali, A. (2010). Disseminated aspergillosis with thyroid and bone localization: A case report. In International Journal of Pediatric Otorhinolaryngology Extra (Vol. 5, Issue 1, pp. 18–22). Elsevier BV. https://doi.org/10.1016/j.pedex.2009.01.005
Chen C	2010	English	Case report	1	1	1	Chen, C.-Y., Chen, C.-W., & Yang, R.-S. (2010). Isolated cryptococcal osteomyelitis of the humerus. In Current Orthopaedic Practice (Vol. 21, Issue 4, pp. E26–E29). Ovid Technologies (Wolters Kluwer Health). https://doi.org/10.1097/bco.0b013e3181e10604
Chen F	2006	English	Case report	1	1	1	Chen, F., Lü, G., Kang, Y., Ma, Z., Lu, C., Wang, B., Li, J., Liu, J., & Li, H. (2005). Mucormycosis spondylodiscitis after lumbar disc puncture. In European Spine Journal (Vol. 15, Issue 3, pp. 370–376). Springer Science and Business Media LLC. https://doi.org/10.1007/s00586-005-1025-0
Chen J	2015	English	Case report	1	1	1	Chen J, Liu S, Xiong Z, Yang Y, Tan X, Luo Q, Peng J, Chen H, Jiang Q. Cryptococcal infection of the femoral bone similar with pathologic features of vascular tumors: a case report and review of literature. Int J Clin Exp Pathol. 2015 Jul 1;8(7):8551-4. PMID: 26339432; PMCID: PMC4555760.
Chen P	2009	English	Case series	1	6	1	Chen, P.-Q., Yang, S.-H., & Wu, C.-T. (2009). MANAGEMENT OF CANDIDAL VERTEBRAL OSTEOMYELITIS – REPORT OF SIX CASES. In Journal of Musculoskeletal Research (Vol. 12, Issue 04, pp. 225–232). World Scientific Pub Co Pte Lt. https://doi.org/10.1142/s0218957709002341
Chen W	2018	English	Case report	1	1	1	Chen, W. A., Emory, C. L., & Graves, B. R. (2018). Disseminated Cryptococcal Osteomyelitis to the Hand in an Immunosuppressed Lymphoma Patient. In The Journal of Hand Surgery (Vol. 43, Issue 3, p. 291.e1-291.e6). Elsevier BV. https://doi.org/10.1016/j.jhsa.2017.07.013
Chen X	2015	English	Case report	1	1	1	CHEN, X.-H., GAO, Y.-C., ZHANG, Y., TANG, Z.-H., YU, Y.-S., & ZANG, G.-Q. (2015). TUBERCULOSIS INFECTION MIGHT INCREASE THE RISK OF INVASIVE CANDIDIASIS IN AN IMMUNOCOMPETENT PATIENT. In Revista do Instituto de Medicina Tropical de São Paulo (Vol. 57, Issue 3, pp. 273–275). FapUNIFESP (SciELO). https://doi.org/10.1590/s0036-46652015000300016
Cheng J	2021	English	Cohort study	1	49	0	Cheng, J.-H., Yip, C.-W., Jiang, Y.-K., Zhou, L.-H., Que, C.-X., Luo, Y., Wang, X., Zhao, H.-Z., & Zhu, L.-P. (2021). Clinical Predictors Impacting Cryptococcal Dissemination and Poor Outcome in Patients With Cirrhosis. In Open Forum Infectious Diseases (Vol. 8, Issue 7). Oxford University Press (OUP). https://doi.org/10.1093/ofid/ofab296
Chi	2003	English	Case report	1	1	1	Chi CY, Fung CP, Liu CY. Aspergillus flavus epidural abscess and osteomyelitis in a diabetic patient. J Microbiol Immunol Infect. 2003 Jun;36(2):145-8. PMID: 12886968.
Choptiany	2009	English	Cohort study	1	230	0	Choptiany, M., Wiebe, L., Limerick, B., Sarsfield, P., Cheang, M., Light, B., Hammond, G., MacDonald, K., Trepman, E., Pappas, P., & Embil, J. M. (2009). Risk Factors for Acquisition of Endemic Blastomycosis. In Canadian Journal of Infectious Diseases and Medical Microbiology (Vol. 20, Issue 4, pp. 117–121). Hindawi Limited. https://doi.org/10.1155/2009/824101
Cimerman	1999	English	Case report	1	1	1	Cimerman, M., Gunde-Cimerman, N., Zalar, P., & Perkovic, T. (1999). Femur Osteomyelitis Due to a Mixed Fungal Infection in a Previously Healthy Man. In Journal of Clinical Microbiology (Vol. 37, Issue 5, pp. 1532–1535). American Society for Microbiology. https://doi.org/10.1128/jcm.37.5.1532-1535.1999
Clerc	2014	English	Cohort study	1	31	1	Clerc, N. L., Verillaud, B., Duet, M., Guichard, J.-P., Herman, P., & Kania, R. (2014). Skull base osteomyelitis: Incidence of resistance, morbidity, and treatment strategy. In The Laryngoscope (Vol. 124, Issue 9, pp. 2013–2016). Wiley. https://doi.org/10.1002/lary.24726
Cobo	2017	English	Case report	1	1	1	Cobo F, Rodríguez-Granger J, López EM, Jiménez G, Sampedro A, Aliaga-Martínez L, Navarro-Marí JM. Candida-induced prosthetic joint infection. A literature review including 72 cases and a case report. Infect Dis (Lond). 2017 Feb;49(2):81-94. doi: 10.1080/23744235.2016.1219456. Epub 2016 Sep 1. PMID: 27586845.
Codifava	2012	English	Case report	1	1	1	Codifava, M., Guerra, A., Rossi, G., Paolucci, P., & Iughetti, L. (2012). Unusual osseous presentation of blastomycosis in an immigrant child: a challenge for European pediatricians. In Italian Journal of Pediatrics (Vol. 38, Issue 1). Springer Science and Business Media LLC. https://doi.org/10.1186/1824-7288-38-69
Coerdt	2021	English	Case series	1	2	1	Coerdt, K. M., Zolper, E. G., Starr, A. G., Fan, K. L., Attinger, C. E., & Evans, K. K. (2021). Cutaneous mucormycosis of the lower extremity leading amputation in two diabetic patients. In Archives of Plastic Surgery (Vol. 48, Issue 02, pp. 231–236). Georg Thieme Verlag KG. https://doi.org/10.5999/aps.2020.00549
Collado Borrel	2014	English	Case report	1	1	1	Borrel, R. & Martin, Ana & Encinas, Montserrat & Martinez-Martin, Javier. (2014). Fluconazole-local irrigation in cement spacer for the treatment of Candida in prosthetic joint infection. Atencion Farmaceutica. 16. 141-143.
Collignon	1983	English	Case series	1	1	0	Collignon, P. J., & Sorrell, T. C. (1983). Disseminated candidiasis: evidence of a distinctive syndrome in heroin abusers. In BMJ (Vol. 287, Issue 6396, pp. 861–862). BMJ. https://doi.org/10.1136/bmj.287.6396.861
Colombo A	2003	English	Case report	1	1	1	Colombo, A. L., & Rosas, R. C. (2003). Successful Treatment of an Aspergillus Brain Abscess with Caspofungin: Case Report of a Diabetic Patient Intolerant of Amphotericin B. In European Journal of Clinical Microbiology &amp; Infectious Diseases (Vol. 22, Issue 9, pp. 575–576). Springer Science and Business Media LLC. https://doi.org/10.1007/s10096-003-0991-6
Comacle	2016	English	Case report	1	1	1	Comacle, P., Le Govic, Y., Hoche-Delchet, C., Sandrini, J., Aguilar, C., Bouyer, B., Blanchi, S., & Penn, P. (2016). Spondylodiscitis Due to Aspergillus terreus in an Immunocompetent Host: Case Report and Literature Review. In Mycopathologia (Vol. 181, Issues 7–8, pp. 575–581). Springer Science and Business Media LLC. https://doi.org/10.1007/s11046-016-0007-6
Cone, B	2004	English	Case series	1	3	1	Cone, L. A., Byrd, R. G., Potts, B. E., & Wuesthoff, M. (2004). Diagnosis and treatment of Candida vertebral osteomyelitis: Clinical experience with a short course therapy of amphotericin B lipid complex. In Surgical Neurology (Vol. 62, Issue 3, pp. 234–237). Elsevier BV. https://doi.org/10.1016/j.surneu.2003.11.018
Cone, D	2005	English	Case report	1	1	0	Cone, L. A., Dreisbach, L., Dreisbach, P., & Wuesthoff, M. (2005). Another patient with candida vertebral osteomyelitis treated with liposomal amphotericin B. In Surgical Neurology (Vol. 63, Issue 6, p. 592). Elsevier BV. https://doi.org/10.1016/j.surneu.2005.02.001
Cooper P	1991	English	Case report	1	1	1	Cooper P, Schofield B, Lennox DW, Ebert-Smith T. Candida albicans osteomyelitis in a patient with avascular necrosis of the hip. Orthopedics. 1991 Mar;14(3):352-5. PMID: 2020635.
Cornely	2007	English	Cohort study	0	48	1	Cornely, O. A., Lasso, M., Betts, R., Klimko, N., Vazquez, J., Dobb, G., Velez, J., Williams-Diaz, A., Lipka, J., Taylor, A., Sable, C., & Kartsonis, N. (2007). Caspofungin for the treatment of less common forms of invasive candidiasis. In Journal of Antimicrobial Chemotherapy (Vol. 60, Issue 2, pp. 363–369). Oxford University Press (OUP). https://doi.org/10.1093/jac/dkm169
Corrado	1980	English	Case report	1	1	1	CORRADO, M. L. (1980). Aspergillosis in Chronic Granulomatous Disease: Therapeutic Considerations. In Archives of Pediatrics &amp; Adolescent Medicine (Vol. 134, Issue 11, p. 1092). American Medical Association (AMA). https://doi.org/10.1001/archpedi.1980.02130230070021
Corral	2011	English	Case report	1	1	1	Corral, J. E., Lima, S., Quezada, J., Samayoa, B., & Arathoon, E. (2011). Cryptococcal osteomyelitis of the skull. In Medical Mycology (pp. 1–5). Oxford University Press (OUP). https://doi.org/10.3109/13693786.2011.558124
Corrall	1982	English	Case report	1	1	0	Corrall CJ, Merz WG, Rekedal K, Hughes WT. Aspergillus osteomyelitis in an immunocompetent adolescent: a case report and review of the literature. Pediatrics. 1982 Sep;70(3):455-61. PMID: 6810301.
Correa-de-Castro	2012	English	Case report	1	1	1	Correa-de-Castro, B., Odashiro, M., Paniago, A. M. M., Odashiro, D. N., Pompilio, M. A., & Arão-Filho, A. (2012). Unifocal Bone Paracoccidioidomycosis, Brazil. In The American Journal of Tropical Medicine and Hygiene (Vol. 86, Issue 3, pp. 470–473). American Society of Tropical Medicine and Hygiene. https://doi.org/10.4269/ajtmh.2012.11-0295
Corso	1995	English	Case series	1	5	1	Corso, F. A., Shaul, D. B., & Wolfe, B. M. (1995). Spinal Osteomyelitis After TPN Catheter-Induced Septicemia. In Journal of Parenteral and Enteral Nutrition (Vol. 19, Issue 4, pp. 291–295). Wiley. https://doi.org/10.1177/0148607195019004291
Crampton	2002	English	Case series	1	143	0	Crampton, T. L., Light, R. B., Berg, G. M., Meyers, M. P., Schroeder, G. C., Hershfield, E. S., & Embil, J. M. (2002). Epidemiology and Clinical Spectrum of Blastomycosis Diagnosed at Manitoba Hospitals. In Clinical Infectious Diseases (Vol. 34, Issue 10, pp. 1310–1316). Oxford University Press (OUP). https://doi.org/10.1086/340049
Crane	2018	English	Case report	1	1	0	Crane, J. K. (2018). Intrathecal spinal abscesses due toCandida albicansin an immunocompetent man. In BMJ Case Reports (p. bcr-2017-223326). BMJ.
Crete	2018	English	Case series	1	41	1	Crete, R. N., Gallmann, W., Karis, J. P., & Ross, J. (2018). Spinal Coccidioidomycosis: MR Imaging Findings in 41 Patients. In American Journal of Neuroradiology (Vol. 39, Issue 11, pp. 2148–2153). American Society of Neuroradiology (ASNR). https://doi.org/10.3174/ajnr.a5818
Cunningham	1998	English	Case series	1	2	1	Cunningham, E. T. (1998). Intraocular Coccidioidomycosis Diagnosed by Skin Biopsy. In Archives of Ophthalmology (Vol. 116, Issue 5, p. 674). American Medical Association (AMA). https://doi.org/10.1001/archopht.116.5.674
D'sa	2013	English	Case report	1	1	1	D′sa, S., Singh, S., Satyendra, S., & Mathews, P. (2013). Case report of Aspergillus osteomyelitis of the ribs in an immunocompetent patient. In Journal of Global Infectious Diseases (Vol. 5, Issue 3, p. 118). Medknow. https://doi.org/10.4103/0974-777x.116875
Dabkana	2015	English	Case report	1	1	1	Dabkana, T., Mayun, A., Pindiga, U., & Nggada, H. (2015). Aspergillosis of the bone. In Annals of African Medicine (Vol. 14, Issue 1, p. 62). Medknow. https://doi.org/10.4103/1596-3519.148745
Dailey	2011	English	Case report	1	1	1	Dailey, N. J. M., & Young, E. J. (2011). Candida glabrata Spinal Osteomyelitis. In The American Journal of the Medical Sciences (Vol. 341, Issue 1, pp. 78–82). Elsevier BV. https://doi.org/10.1097/maj.0b013e3181f6c6ea
Dan	1994	English	Case report	1	1	1	Dan, M., & Priel, I. (1994). Failure of Fluconazole Therapy for Sternal Osteomyelitis Due to Candida albicans. In Clinical Infectious Diseases (Vol. 18, Issue 1, pp. 126–127). Oxford University Press (OUP). https://doi.org/10.1093/clinids/18.1.126
Daniel	1993	English	Case report	1	1	0	DANIEL, B. L., CRABBE, J. P., GRITTERS, L., & SHAPIRO, B. (1993). Bone Scintigraphy in Blastomycotic Osteomyelitis. In Clinical Nuclear Medicine (Vol. 18, Issue 3, pp. 203–207). Ovid Technologies (Wolters Kluwer Health). https://doi.org/10.1097/00003072-199303000-00003
Das	2022	English	Case series	1	40	1	Das, A. K., Mani, S. K., & Singh, S. K. (2022). Surgical management of post-COVID invasive rhino-orbito-cerebral mucormycosis and its outcomes: Role of neurosurgeons in a tertiary care center. In Surgical Neurology International (Vol. 13, p. 335). Scientific Scholar. https://doi.org/10.25259/sni_374_2022
Dato	1990	English	Case series	1	31	1	DATO, V. M., & DAJANI, A. S. (1990). Candidemia in children with central venous catheters. In The Pediatric Infectious Disease Journal (Vol. 9, Issue 5, pp. 309–313). Ovid Technologies (Wolters Kluwer Health). https://doi.org/10.1097/00006454-199005000-00002
Day	2014	English	Case report	1	1	1	Day, S. R., Weiss, D. B., Hazen, K. C., & Moore, C. C. (2014). Successful treatment of osseous blastomycosis without pulmonary or disseminated disease and review of the literature. In Diagnostic Microbiology and Infectious Disease (Vol. 79, Issue 2, pp. 242–244). Elsevier BV. https://doi.org/10.1016/j.diagmicrobio.2014.02.021
Dayan	2007	English	Case report	1	1	1	Dayan, L., Sprecher, H., Hananni, A., Rosenbaum, H., Milloul, V., & Oren, I. (2007). Aspergillus vertebral osteomyelitis in chronic leukocyte leukemia patient diagnosed by a novel panfungal polymerase chain reaction method. In The Spine Journal (Vol. 7, Issue 5, pp. 615–617). Elsevier BV. https://doi.org/10.1016/j.spinee.2006.08.005
De Bock	1991	English	Case report	1	1	1	Bock, R. D., Schrijvers, D., & Peetermans, M. (1991). Pulmonary Aspergillosis Complicated by Osteomyelitis. In Acta Clinica Belgica (Vol. 46, Issue 6, pp. 397–400). Informa UK Limited. https://doi.org/10.1080/17843286.1991.11718196
De Guimaraes	2022	English	Case series	1	2	1	de Guimarães, J. A., Boasquevisque, G. S., Gaspar, G. G., Podolsky-Gondim, G. G., Mello, F. L. V., Valera, F. C. P., Chahud, F., & Cruz, A. A. V. E. (2022). Progressive chronic calvarial osteomyelitis in rhino-orbital mucormycosis associated with COVID-19. In Orbit (pp. 1–7). Informa UK Limited. https://doi.org/10.1080/01676830.2022.2080233
Deboni	2009	English	Case report	1	1	1	Deboni, M. C. Z., Pozzani, V. R., Lisboa, T., Hiraki, K., Viplich, R., & Naclério-Homem, M. G. (2006). Mucormycosis in an immunocompetent patient: Follow-up of 1 year after treatment. In Acta Oto-Laryngologica (Vol. 126, Issue 9, pp. 993–996). Informa UK Limited. https://doi.org/10.1080/00016480500534439
DeLeon	2001	English	Case report	1	1	1	DeLeon, M. A., & Johnson, A. (2001). Pathological Case of the Month. In Archives of Pediatrics &amp; Adolescent Medicine (Vol. 155, Issue 1, p. 91). American Medical Association (AMA). https://doi.org/10.1001/archpedi.155.1.91
Delgado-Arce	2022	English	Case report	1	1	1	Delgado-Arce, J. C., Becerra-Arciniega, F. A., Escamilla-Chávez, E., VelascoTorres, H. S., Guerrero-Suarez, P. D., & Mártinez-Anda, J. J. (2022). Mycotic clival osteomyelitis secondary to immunosuppression by SARS-CoV-2. In Surgical Neurology International (Vol. 13, p. 459). Scientific Scholar. https://doi.org/10.25259/sni_668_2022
Delsing, B	2015	English	Trial	0	6	1	Delsing, C. E., Becker, K. L., Simon, A., Kullberg, B. J., Bleeker-Rovers, C. P., van de Veerdonk, F. L., & Netea, M. G. (2015). Th17 cytokine deficiency in patients with Aspergillus skull base osteomyelitis. In BMC Infectious Diseases (Vol. 15, Issue 1). Springer Science and Business Media LLC. https://doi.org/10.1186/s12879-015-0891-2
Delsing, G	2014	English	Trial	0	8	1	Delsing, C. E., Gresnigt, M. S., Leentjens, J., Preijers, F., Frager, F. A., Kox, M., Monneret, G., Venet, F., Bleeker-Rovers, C. P., van de Veerdonk, F. L., Pickkers, P., Pachot, A., Kullberg, B. J., & Netea, M. G. (2014). Interferon-gamma as adjunctive immunotherapy for invasive fungal infections: a case series. In BMC Infectious Diseases (Vol. 14, Issue 1). Springer Science and Business Media …
Denning	1989	English	Trial	0	33	1	Denning DW, Tucker RM, Hanson LH, Hamilton JR, Stevens DA. Itraconazole therapy for cryptococcal meningitis and cryptococcosis. Arch Intern Med. 1989 Oct;149(10):2301-8. PMID: 2552949.
Denton	2016	English	Case report	1	1	1	Denton, E. J., Smibert, O., Gooi, J., Morrissey, C. O., Snell, G., McGiffin, D., & Paraskeva, M. (2016). Invasive Scedosporium sternal osteomyelitis following lung transplant: Cured. In Medical Mycology Case Reports (Vol. 12, pp. 14–16). Elsevier BV. https://doi.org/10.1016/j.mmcr.2016.07.001
Desmet	2016	English	Case report	1	1	1	Desmet, S., Smets, L., Lagrou, K., Derdelinckx, I., Neyt, J., Maertens, J., Sciot, R., Demaerel, P., & Bammens, B. (2016). Cladophialophora bantiana osteomyelitis in a renal transplant patient. In Medical Mycology Case Reports (Vol. 12, pp. 17–20). Elsevier BV. https://doi.org/10.1016/j.mmcr.2016.07.002
Deus	2021	English	Case report	1	1	1	Deus, G., Gomez-Zorrilla, S., Echeverria-Esnal, D., Siverio, A., Guerri-Fernandez, R., Ares, J., Campillo, N., Letang, E., Knobel, H., Grau, S., & Horcajada, J. P. (2021). Osteoarticular Cryptococcosis Successfully Treated with High-Dose Liposomal Amphotericin B Followed by Oral Fluconazole. In Infection and Drug Resistance: Vol. Volume 14 (pp. 719–722). Informa UK Limited. https://doi.org/10.214…
Di Lullo	2020	English	Case report	1	1	1	Di Lullo, A. M., Russo, C., Grimaldi, G., Capriglione, P., Cantone, E., del Vecchio, W., Motta, G., Iengo, M., Elefante, A., & Cavaliere, M. (2020). Skull Base Fungal Osteomyelitis: A Case Report and Review of the Literature. In Ear, Nose &amp; Throat Journal (Vol. 100, Issue 10_suppl, pp. 1089S-1094S). SAGE Publications. https://doi.org/10.1177/0145561320936006
Diament	1982	English	Case report	1	1	1	Diament, M. J., Weller, M., & Bernstein, R. (1982). Candida infection in a premature infant presenting as discitis. In Pediatric Radiology (Vol. 12, Issue 2, pp. 96–98). Springer Science and Business Media LLC. https://doi.org/10.1007/bf00972443
Diard	1983	English	Case series	1	4	0	DIARD, F., KOZLOWSKI, K., MASEL, J., & MARC, J. (1983). Multifocal, Chronic, Nonstaphylococcal Osteomyelitis in Children (Report of Four Cases - Aspergillosis, Klebsiella, Tuberculosis. In Australasian Radiology (Vol. 27, Issue 1, pp. 39–44). Wiley. https://doi.org/10.1111/j.1440-1673.1983.tb02341.x
Dietl	2016	English	Case series	1	4	0	Dietl, M., Schwabegger, A., Grimm, M., Ruttmann, E., & Kompatscher, P. (2017). First line treatment of Candida osteomyelitis of the sternum: Is there really a need for radical surgical debridement and reconstructive surgery in Candida osteomyelitis of the sternum after cardiac surgery? In Journal of Plastic, Reconstructive &amp; Aesthetic Surgery (Vol. 70, Issue 2, pp. 291–292). Elsevier BV. http…
Dijkmans	1982	English	Case report	1	1	1	Dijkmans, B. A. C., van den Broek, P. J., van der Meer, J. W. M., Koolen, M. I., Mouton, R. P., & Falke, T. H. M. (1982). Hematogenous candida vertebral osteomyelitis treated with ketoconazole. In Infection (Vol. 10, Issue 5, pp. 290–292). Springer Science and Business Media LLC. https://doi.org/10.1007/bf01640877
Dilip Chand Raja	2019	English	Case report	1	1	1	Dilip Chand Raja, S., Rishi Mugesh, K., Ajoy Prasad, S., & Rajasekaran, S. (2019). Delayed presentation of Candidal Vertebral Osteomyelitis following penetrating spinal injury. In Journal of Clinical Orthopaedics and Trauma (Vol. 10, pp. S211–S214). Elsevier BV. https://doi.org/10.1016/j.jcot.2019.02.014
Dinh	2018	English	Case report	1	1	1	Dinh, A., Demay, O., Rottman, M., Gaudot, F., Bougnoux, M.-E., Bouchand, F., Coignard, H., Rouzaud, C., Davido, B., Duran, C., & Nich, C. (2018). Case of femoral pseudarthrosis due to Scedosporium apiospermum in an immunocompetent patient with successful conservative treatment and review of literature. In Mycoses (Vol. 61, Issue 6, pp. 400–409). Wiley. https://doi.org/10.1111/myc.12739
Diop	1998	English	Case report	1	1	1	Diop, E. M., Schachern, P. A., & Paparella, M. M. (1998). Acquired Immunodeficiency Syndrome with Massive Aspergillus Fumigatus Infection. In Otolaryngology–Head and Neck Surgery (Vol. 118, Issue 2, pp. 283–285). Wiley. https://doi.org/10.1016/s0194-5998(98)80034-x
Dirschl	1991	English	Case report	1	1	1	Dirschl, D. R., & Henderson, R. C. (1991). Patellar overgrowth after infection of the knee. A case report. In The Journal of Bone &amp; Joint Surgery (Vol. 73, Issue 6, pp. 940–941). Ovid Technologies (Wolters Kluwer Health). https://doi.org/10.2106/00004623-199173060-00019
Doss	2018	English	Case report	1	1	1	Doss, M., & Doss, D. (2018). Skull base osteomyelitis secondary to Scedosporium apiospermum infection. In Radiology Case Reports (Vol. 13, Issue 4, pp. 759–763). Elsevier BV. https://doi.org/10.1016/j.radcr.2018.05.005
Dotis, Panagopoulou	2003	English	Case report	1	1	1	Dotis, J., Panagopoulou, P., Filioti, J., Winn, R., Toptsis, C., Panteliadis, C., & Roilides, E. (2003). Femoral Osteomyelitis Due to Aspergillus nidulans in a Patient with Chronic Granulomatous Disease. In Infection (Vol. 31, Issue 2, pp. 121–124). Springer Science and Business Media LLC. https://doi.org/10.1007/s15010-002-2167-1
Doub	2020	English	Case report	1	1	1	Doub, J. B., & Mathur, P. (2020). Duration of posaconazole therapy for Aspergillus fumigatus osteomyelitis dictated by serial monitoring of 1,3-beta-D glucan. In Infection (Vol. 48, Issue 6, pp. 959–963). Springer Science and Business Media LLC. https://doi.org/10.1007/s15010-020-01489-2
Fernandez-Ruiz	2019	English	Case report	1	1	1	Fernández-Ruiz, M., Ruiz-Ruigómez, M., & Montojo, J. (2020). Osteomielitis de la base del cráneo secundaria a otitis externa maligna por Candida albicans: papel del tratamiento con equinocandina asociado a desbridamiento quirúrgico. In Enfermedades Infecciosas y Microbiología Clínica (Vol. 38, Issue 2, pp. 89–91). Elsevier BV. https://doi.org/10.1016/j.eimc.2019.02.006
Ferra	1994	English	Case series	1	2	1	Ferra, C., Doebbeling, B. N., Hollis, R. J., Pfaller, M. A., Lee, C. K., & Gingrich, R. D. (1994). Candida tropicalis Vertebral Osteomyelitis: A Late Sequela of Fungemia. In Clinical Infectious Diseases (Vol. 19, Issue 4, pp. 697–703). Oxford University Press (OUP). https://doi.org/10.1093/clinids/19.4.697
Ferreira Chuna	2016	English	Case report	1	1	1	Ferreira, L. C., Barroso, P. F., Tonomura, E., Akiti, T., & Rodrigues, K. M. de P. (2016). Osteomyelitis caused by Sporothrix schenckii in an immunocompetent patient. In Revista da Sociedade Brasileira de Medicina Tropical (Vol. 49, Issue 4, pp. 527–529). FapUNIFESP (SciELO). https://doi.org/10.1590/0037-8682-0354-2015
Firth	2016	English	Case report	1	1	1	Firth, G., Ntanjana, T., & Law, T. (2015). Cryptococcal osteomyelitis in a clinically immune-competent child. In Southern African Journal of Infectious Diseases (Vol. 30, Issue 4, pp. 138–140). Informa UK Limited. https://doi.org/10.1080/23120053.2015.1107293
Fisher	1992	English	Case report	1	1	0	Fisher, MaryS. (1992). Case report 750. In Skeletal Radiology (Vol. 21, Issue 6). Springer Science and Business Media LLC. https://doi.org/10.1007/bf00241824
Flanagan	1997	English	Case series	1	3	0	Flanagan, P. G., & Barnes, R. A. (1997). Hazards of inadequate fluconazole dosage to treat deep-seated or systemic Candida albicans infection. In Journal of Infection (Vol. 35, Issue 3, pp. 295–297). Elsevier BV. https://doi.org/10.1016/s0163-4453(97)93270-9
Fleming	2012	English	Case report	1	1	1	Fleming, L., Ng, A., Paden, M., Stone, P., & Kruse, D. (2012). Fungal Osteomyelitis of Calcaneus due to Candida albicans: A Case Report. In The Journal of Foot and Ankle Surgery (Vol. 51, Issue 2, pp. 212–214). Elsevier BV. https://doi.org/10.1053/j.jfas.2011.07.007
Flynn	1990	English	Case report	1	1	1	FLYNN, P. M., MAGILL, H. L., JENKINS, J. J., III, PEARSON, T., CRIST, W. M., & HUGHES, W. T. (1990). Aspergillus osteomyelitis in a child treated for acute lymphoblastic leukemia. In The Pediatric Infectious Disease Journal (Vol. 9, Issue 10, pp. 733–736). Ovid Technologies (Wolters Kluwer Health). https://doi.org/10.1097/00006454-199010000-00010
Fogarty, C	2006	English	Case report	1	1	1	Fogarty C, Regennitter F, Viozzi CF. Invasive fungal infection of the maxilla following dental extractions in a patient with chronic obstructive pulmonary disease. J Can Dent Assoc. 2006 Mar;72(2):149-52. PMID: 16545177.
Fogarty, M	1983	English	Case report	1	1	1	Fogarty, M. (1983). CANDIDIAL OSTEOMYELITIS: A CASE REPORT. In ANZ Journal of Surgery (Vol. 53, Issue 2, pp. 141–143). Wiley. https://doi.org/10.1111/j.1445-2197.1983.tb02415.x
Fortun	1995	English	Case report	1	1	1	Fortún, J., Cobo, J., Cañal, J., & Millán, J. M.-S. (1995). Post-traumatic cranial mucormycosis in an immunocompetent patient. In Journal of Oral and Maxillofacial Surgery (Vol. 53, Issue 9, pp. 1099–1102). Elsevier BV. https://doi.org/10.1016/0278-2391(95)90132-9
Foster	1994	English	Case report	1	1	1	Foster MR, Friedenberg ZB, Passero F. Lumbar Petriellidium boydii osteomyelitis with a systemic presentation. J Spinal Disord. 1994 Aug;7(4):356-60. PMID: 7949705.
Fowler	1998	English	Case report	1	1	1	Fowler, Jr., V. G., Nacinovich, F. M., Alspaugh, J. A., & Corey, G. R. (1998). Prosthetic Joint Infection Due toHistoplasma capsulatum: Case Report and Review. In Clinical Infectious Diseases (Vol. 26, Issue 4, pp. 1017–1017). Oxford University Press (OUP). https://doi.org/10.1086/517643
Freeman	1974	English	Case report	1	1	1	Freeman, J. B., Wienke, J. W., & Soper, R. T. (1974). Candida osteomyelitis associated with intravenous alimentation. In Journal of Pediatric Surgery (Vol. 9, Issue 5, pp. 783–784). Elsevier BV. https://doi.org/10.1016/0022-3468(74)90119-5
Freij	2015	English	Case report	1	1	0	Freij, J. B., & Freij, B. J. (2015). The Earliest Account of Human Cryptococcosis (Busse–Buschke Disease) in a Woman with Chronic Osteomyelitis of the Tibia. In Pediatric Infectious Disease Journal (Vol. 34, Issue 11, p. 1278). Ovid Technologies (Wolters Kluwer Health). https://doi.org/10.1097/inf.0000000000000865
Gallego	2016	English	Case report	1	1	1	Walker Gallego, E., Burk, T. F., Horvai, A. E., Link, T. M., Luke, A. C., & O’Donnell, R. J. (2016). Patellar Coccidioides immitis osteomyelitis: Case report and literature review. In Current Orthopaedic Practice (Vol. 27, Issue 3, pp. 330–335). Ovid Technologies (Wolters Kluwer Health). https://doi.org/10.1097/bco.0000000000000365
Gallo	1976	English	Case report	1	1	1	Gallo, W. J., Shapiro, D. N., & Moss, M. (1976). Suppurative candidiasis: review of the literature and report of case. In The Journal of the American Dental Association (Vol. 92, Issue 5, pp. 936–939). Elsevier BV. https://doi.org/10.14219/jada.archive.1976.0104
Galloway	1981	English	Case report	1	1	1	Galloway, D. C., & Schochet, S. S. (1981). Cryptococcal skull granuloma. In Journal of Neurosurgery (Vol. 54, Issue 5, pp. 690–692). Journal of Neurosurgery Publishing Group (JNSPG). https://doi.org/10.3171/jns.1981.54.5.0690
Galluzzo	2008	English	Case series	1	14	1	Galluzzo, M. L., Hernandez, C., Davila, M. T. G., Perez, L., Oleastro, M., Zelazko, M., & Rosenzweig, S. D. (2008). Clinical and Histopathological Features and a Unique Spectrum of Organisms Significantly Associated with Chronic Granulomatous Disease Osteomyelitis during Childhood. In Clinical Infectious Diseases (Vol. 46, Issue 5, pp. 745–749). Oxford University Press (OUP). https://doi.org/10.1…
Gamaletsou, M, K	2012	English	Case series	1	207	1	Gamaletsou, M. N., Kontoyiannis, D. P., Sipsas, N. V., Moriyama, B., Alexander, E., Roilides, E., Brause, B., & Walsh, T. J. (2012). Candida Osteomyelitis: Analysis of 207 Pediatric and Adult Cases (1970-2011). In Clinical Infectious Diseases (Vol. 55, Issue 10, pp. 1338–1351). Oxford University Press (OUP). https://doi.org/10.1093/cid/cis660
Gamaletsou, M, R	2017	English	Case series	1	31	1	Gamaletsou, M. N., Rammaert, B., Bueno, M. A., Sipsas, N. V., Moriyama, B., Kontoyiannis, D. P., Roilides, E., Zeller, V., Taj-Aldeen, S. J., Henry, M., Petraitis, V., Denning, D. W., Lortholary, O., & Walsh, T. J. (2016). Aspergillusarthritis: analysis of clinical manifestations, diagnosis, and treatment of 31 reported cases. In Medical Mycology (p. myw077). Oxford University Press (OUP). https:…
Gamarra	2018	English	Case series	1	3	1	Gamarra, S., Chaves, M. S., Cabeza, M. S., Macedo, D., Leonardelli, F., Franco, D., Boleas, M., & Garcia-Effron, G. (2018). Mucormycosis outbreak due to Rhizopus microsporus after arthroscopic anterior cruciate ligament reconstruction surgery evaluated by RAPD and MALDI-TOF Mass spectrometry. In Journal de Mycologie Médicale (Vol. 28, Issue 4, pp. 617–622). Elsevier BV. https://doi.org/10.1016/j.…
Garbino	2003	English	Case report	1	3	1	Garbino, J., Schnyder, I., Lew, D., Bouchuiguir-wafa, K., & Rohner, P. (2003). An Unusual Cause of Vertebral Osteomyelitis: Candida Species. In Scandinavian Journal of Infectious Diseases (Vol. 35, Issue 4, pp. 288–291). Informa UK Limited. https://doi.org/10.1080/00365540310000067
Garcia	2009	English	Case report	1	1	1	Garcia-Vidal, C., Cabellos, C., Ayats, J., Font, F., Ferran, E., & Fernandez-Viladrich, P. (2009). Fungal postoperative spondylodiscitis due to Scedosporium prolificans. In The Spine Journal (Vol. 9, Issue 9, pp. e1–e7). Elsevier BV. https://doi.org/10.1016/j.spinee.2009.03.012
Gehring	2020	English	Case report	1	1	1	Gehring, T., Kim, H., Schlabe, S., Prangenberg, C., Hoerauf, A., Rickerts, V., & Buechler, C. (2019). Cryptococcal Osteomyelitis in an Immune-Competent Host: a Case Report. In SN Comprehensive Clinical Medicine (Vol. 2, Issue 2, pp. 232–234). Springer Science and Business Media LLC. https://doi.org/10.1007/s42399-019-00198-8
Gerster	1980	English	Case report	1	1	0	Gerster JC, Glauser MP, Delacretaz F, Nguyen T. Erosive candida arthritis in a patient with disseminated candidiasis. J Rheumatol. 1980 Nov-Dec;7(6):911-4. PMID: 7205832.
Ghioldi	2021	English	Case report	1	1	1	Ghioldi, M. E., Dealbera, E. D., Chemes, L. N., Caballero, G. A., & Del Vecchio, J. J. (2021). Cryptococcus neoformans osteomyelitis of the calcaneus: Case report and literature review. In SAGE Open Medical Case Reports (Vol. 9, p. 2050313X2110270). SAGE Publications. https://doi.org/10.1177/2050313x211027094
Ghadi	2018	English	Case report	1	2	1	Gholinejad Ghadi, N., Seifi, Z., Shokohi, T., Aghili, S. R., Nikkhah, M., Vahedi Larijani, L., Ghasemi, M., & Haghani, I. (2018). Fulminant mucormycosis of maxillary sinuses after dental extraction inpatients with uncontrolled diabetic: Two case reports. In Journal de Mycologie Médicale (Vol. 28, Issue 2, pp. 399–402). Elsevier BV. https://doi.org/10.1016/j.mycmed.2018.01.003
Gillespie	1986	English	case report	1	1	1	Gillespie R. Treatment of cranial osteomyelitis from disseminated coccidioidomycosis. West J Med. 1986 Nov;145(5):694-7. PMID: 3798920; PMCID: PMC1307131.
Glick	1993	English	Case series	1	36	0	GLICK, C., GRAVES, G. R., & FELDMAN, S. (1993). Neonatal Fungemia and Amphotericin B. In Southern Medical Journal (Vol. 86, Issue 12, pp. 1368–1371). Southern Medical Association. https://doi.org/10.1097/00007611-199312000-00009
Glotzbach	1982	English	Case report	1	1	1	Glotzbach, R. E. (1982). Aspergillus terreusInfection of Pseudoaneurysm of Aortofemoral Vascular Graft with Contiguous Vertebral Osteomyelitis. In American Journal of Clinical Pathology (Vol. 77, Issue 2, pp. 224–227). Oxford University Press (OUP). https://doi.org/10.1093/ajcp/77.2.224
Goldshteyn	2006	English	Case report	1	1	1	Goldshteyn, N., Zanchi, A., Cooke, K., & Agha, R. (2006). Cryptococcal Osteomyelitis of the Humeral Head Initially Diagnosed as Avascular Necrosis. In Southern Medical Journal (Vol. 99, Issue 10, pp. 1140–1141). Southern Medical Association. https://doi.org/10.1097/01.smj.0000224744.75040.13
González-López	2001	English	Case series	1	21	0	González-López JL, Soleto-Martín FJ, Cubillo-Martín A, López-Valverde S, Cervera-Bravo P, Navascués del Río JA, García-Trevijano JL. Subacute osteomyelitis in children. J Pediatr Orthop B. 2001 Apr;10(2):101-4. PMID: 11360773.
Gopinathan	2016	English	Case report	1	2	1	Gopinathan, A. (2016). Candidal Vertebral Osteomyelitis in the Midst of Renal Disorders. In JOURNAL OF CLINICAL AND DIAGNOSTIC RESEARCH. JCDR Research and Publications. https://doi.org/10.7860/jcdr/2016/18134.7615
Gosbell	2003	English	Case report	1	1	1	Gosbell, I. B., Toumasatos, V., Yong, J., Kuo, R. S., Ellis, D. H., & Perrie, R. C. (2003). Cure of orthopaedic infection with Scedosporium prolificans, using voriconazole plus terbinafine, without the need for radical surgery. Fallbericht. Ausheilung einer orthopadischen Scedosporium prolificians-Infektion mit Voriconazol plus Terbinafin ohne chirurgischen Eingriff. In Mycoses (Vol. 46, Issues 5…
Gottesman-Yekutieli	2011	English	case report	1	1	1	Gottesman-Yekutieli, T., Dan, M., Shwartz, O., Edelman, A., & Hendel, D. (2011). Pseudallescheria boydii Infection of a Prosthetic Hip Joint—An Uncommon Infection in a Rare Location. In The American Journal of the Medical Sciences (Vol. 342, Issue 3, pp. 250–253). Elsevier BV. https://doi.org/10.1097/maj.0b013e31821f9691
Gottlieb	2006	English	Case report	1	1	1	Gottlieb, J. R., & Eismont, F. J. (2006). Nonoperative Treatment of Vertebral Blastomycosis Osteomyelitis Associated with Paraspinal Abscess and Cord Compression: A Case Report. In The Journal of Bone &amp; Joint Surgery (Vol. 88, Issue 4, pp. 854–856). Ovid Technologies (Wolters Kluwer Health). https://doi.org/10.2106/jbjs.e.00650
Gould	1985	English	Case series	1	16	0	Gould, P. R. J. S., & Gould, I. M. (1985). Cryptococcosis in Zimbabwe. In Transactions of the Royal Society of Tropical Medicine and Hygiene (Vol. 79, Issue 1, pp. 67–69). Oxford University Press (OUP). https://doi.org/10.1016/0035-9203(85)90239-1
Govender, S, K	2001	English	Case series	1	4	1	Govender, S., & Kumar, K. P. S. (2001). Aspergillus spondylitis in immunocompetent patients. In International Orthopaedics (Vol. 25, Issue 2, pp. 74–76). Springer Science and Business Media LLC. https://doi.org/10.1007/s002640000205
Govender, S, M	1999	English	Case series	1	7	1	Govender, S., Mutasa, E., & Parbhoo, A. H. (1999). Cryptococcal osteomyelitis of the spine. In The Journal of Bone and Joint Surgery. British volume (Vols. 81-B, Issue 3, pp. 459–461). British Editorial Society of Bone & Joint Surgery. https://doi.org/10.1302/0301-620x.81b3.0810459
Govender, S, R	1991	English	Case report	1	5	1	GOVENDER, S., RAJOO, R., GOGA, I. E., & CHARLES, R. W. (1991). Aspergillus Osteomyelitis of the Spine. In Spine (Vol. 16, Issue 7, pp. 746–749). Ovid Technologies (Wolters Kluwer Health). https://doi.org/10.1097/00007632-199107000-00010
Govender, S, C	1987	English	Case report	1	1	1	Govender S, Charles RW. Cryptococcal infection of the spine. A case report. S Afr Med J. 1987 Jun 20;71(12):782-3. PMID: 3603270.
Govender, S, N	1989	English	Case series	1	4	1	Govender, S., Rasool, M. N., & Ngcelwane, M. (1989). Osseous sporotrichosis. In Journal of Infection (Vol. 19, Issue 3, pp. 273–276). Elsevier BV. https://doi.org/10.1016/s0163-4453(89)90829-3
Grekin	2007	English	Case report	1	1	1	Grekin SJ, Annest NM, Madison KC. Beefy red plaque in the popliteal fossa. Arch Dermatol. 2007 Oct;143(10):1323-8. doi: 10.1001/archderm.143.10.1323-d. PMID: 17938350.
Grimes	2012	English	case report	1	1	1	Grimes, C. L., Tan-Kim, J., Garfin, S. R., & Nager, C. W. (2012). Sacral Colpopexy Followed by Refractory Candida albicans Osteomyelitis and Discitis Requiring Extensive Spinal Surgery. In Obstetrics &amp; Gynecology (Vol. 120, Issue Part 2, pp. 464–468). Ovid Technologies (Wolters Kluwer Health). https://doi.org/10.1097/aog.0b013e318256989e
Gugnani	2002	English	case report	1	1	1	H.C. Gugnani, A. Shah, N. Sood, V.K. Singh, V.K. Vijayan, Subcutaneous cryptococcosis associated with rib osteomyelitis in an immunocompetent patient, Volume 1046, Issue 4, 12/2002, Pages 157-195, ISSN 1156-5233, http://dx.doi.org/JMM-12-2002-12-4-1156-5233-101019-ART5
Guignard	2008	English	Case report	1	1	1	Guignard, S., Hubert, D., Dupont, B., Anract, P., Alioua, D., Guerini, H., Paugam, A., & Dougados, M. (2008). Multifocal Scedosporium apiospermum spondylitis in a cystic fibrosis patient. In Journal of Cystic Fibrosis (Vol. 7, Issue 1, pp. 89–91). Elsevier BV. https://doi.org/10.1016/j.jcf.2007.05.003
Guler	1995	English	Case report	1	1	1	Güler N, Palanduz A, Ones U, Oztürk A, Somer A, Salman N, Yalçin I. Progressive vertebral blastomycosis mimicking tuberculosis. Pediatr Infect Dis J. 1995 Sep;14(9):816-8. doi: 10.1097/00006454-199509000-00022. PMID: 8559640.
Gunthard	1998	English	Case report	1	1	1	Günthard, H. F., Meltzer, H., Karpinski, N. C., & Ziegler, E. J. (1998). Spinal Osteomyelitis Caused by Candida glabrata. In Infectious Diseases in Clinical Practice (Vol. 7, Issue 2, pp. 112–116). Ovid Technologies (Wolters Kluwer Health). https://doi.org/10.1097/00019048-199802000-00011
Gupta, N, D	2022	English	Case series	1	7	0	Gupta, N., & Dembla, S. (2022). Cranial nerve involvement in mucormycosis in post-COVID patients: a case series. In Egyptian Journal of Radiology and Nuclear Medicine (Vol. 53, Issue 1). Springer Science and Business Media LLC. https://doi.org/10.1186/s43055-022-00700-8
Gupta, R	2012	English	Case report	1	1	1	Gupta, R., Kushwaha, S., Behera, S., Jaiswal, A., & Thakur, R. (2012). Vertebro-cerebral cryptococcosis mimicking tuberculosis: A diagnostic dilemma in countries with high burden of tuberculosis. In Indian Journal of Medical Microbiology (Vol. 30, Issue 2, pp. 245–248). Elsevier BV. https://doi.org/10.4103/0255-0857.96715
Guerevitz	1994	English	case report	1	1	1	Gurevitz O, Goldschmied-Reuven A, Block C, Kopolovic J, Farfel Z, Hassin D. Cryptococcus neoformans vertebral osteomyelitis. J Med Vet Mycol. 1994;32(4):315-8. PMID: 7983576.
Gursel	2005	English	case report	1	1	1	Gursel, T., Kaya, Z., Kocak, U., Erbas, G., Akyurek, N., & Tali, E. T. (2005). Candida vertebra osteomyelitis in a girl with factor X deficiency. In Haemophilia (Vol. 11, Issue 6, pp. 629–632). Wiley. https://doi.org/10.1111/j.1365-2516.2005.01148.x
Gusland	2020	English	Case report	1	2	1	Gusland, D. Y., Livermore, A. T., Sterkel, A. K., Nguyen, J. C., & Conway, J. H. (2020). Two Cases Illustrating the Diagnostic Challenge of Pediatric Blastomycosis Presenting as Osteomyelitis. In Pediatric Emergency Care (Vol. 36, Issue 10, pp. e579–e581). Ovid Technologies (Wolters Kluwer Health). https://doi.org/10.1097/pec.0000000000002084
Gutierrez-Galhardo	2010	English	Case report	1	2	1	Gutierrez-Galhardo, M. C., Do Valle, A. C. F., Fraga, B. L. B., Schubach, A. O., De Siqueira Hoagland, B. R., Monteiro, P. C. F., & De Lima Barros, M. B. (2010). Disseminated sporotrichosis as a manifestation of immune reconstitution inflammatory syndrome. In Mycoses (Vol. 53, Issue 1, pp. 78–80). Wiley. https://doi.org/10.1111/j.1439-0507.2008.01655.x
Hadjipavlou	1996	English	Case series	1	45	0	Hadjipavlou, A. G.; Arya, S.; Crow, W. N.; Maggio, W. W.; Lander, P.; Nardone, E. M.; Eyal, A. Percutaneous transpedicular biopsy of the spine. In Journal of Interventional Radiology - Volume 11, Issue 3, pp. 103-108 - published 1996-01-01.
Hall, Gregory	2012	English	Case report	1	1	1	Hall, G. L., Villanueva-Siles, E., Borzykowski, R. M., Gruson, K. I., Dorfman, H. D., & Geller, D. S. (2012). Aspergillus osteomyelitis of the proximal humerus: a case report. In Skeletal Radiology (Vol. 41, Issue 8, pp. 1021–1025). Springer Science and Business Media LLC. https://doi.org/10.1007/s00256-012-1401-x
Hall, F	1993	English	Case report	1	2	1	Hall, P. J., & Farrior, J. B. (1993). Aspergillus Mastoiditis. In Otolaryngology–Head and Neck Surgery (Vol. 108, Issue 2, pp. 167–170). Wiley. https://doi.org/10.1177/019459989310800210
Hall, H	2021	English	Case series	1	64	0	Hall, J. M., Havens, P. L., Mitchell, E. A., De Vela, G. N., Titus, L. L., Dasgupta, M., Simpson, P. M., Kehl, S. C., Willoughby, R. E., Henrickson, K. J., Mitchell, M. L., Huppler, A. R., & Chusid, M. J. (2021). Blastomycosis in 64 Wisconsin Children: Unanticipated Infection Risk and Severity in Urban Residents. In Pediatric Infectious Disease Journal (Vol. 40, Issue 9, pp. 802–807). Ovid Techno…
Hall, M	1952	English	Case report	1	1	0	HALL, R. H., & MENDELOFF, J. (1952). BLASTOMYCOTIC OSTEOMYELITIS. In The Journal of Bone &amp; Joint Surgery (Vol. 34, Issue 4, pp. 977–980). Ovid Technologies (Wolters Kluwer Health). https://doi.org/10.2106/00004623-195234040-00024
Hall, R.L.	2012	English	Case report	1	1	1	Hall RL, Frost RM, Vasukutty NL, Minhas H. Candida glabrata: an unusual fungal infection following a total hip replacement. BMJ Case Rep. 2012 Sep 24;2012:bcr-2012-006491. doi: 10.1136/bcr-2012-006491. PMID: 23008369; PMCID: PMC4544327.
Halpern	1976	English	Case report	1	1	1	Halpern AA, Rinsky LA, Fountain S, Nagel DA. Coccidioidomycosis of the spine: unusual roentgenographic presentation. Clin Orthop Relat Res. 1979 May;(140):78-9. PMID: 477088.
Hammerschlag	1982	English	Case report	1	1	1	Hammerschlag, M. R., Domingo, J., Haller, J. O., & Papayanopulos, D. (1982). Cryptococcal Osteomyelitis. In Clinical Pediatrics (Vol. 21, Issue 2, pp. 109–112). SAGE Publications. https://doi.org/10.1177/000992288202100208
Hammoudeh	2016	English	Case report	1	1	1	Hammoudeh, Z. S., & Lettieri, S. (2016). Management of temporomandibular joint Coccidioidomycosis. In CRANIO® (Vol. 34, Issue 6, pp. 402–405). Informa UK Limited. https://doi.org/10.1080/08869634.2015.1106812
Han	2022	English	Case report	1	1	1	Han, J. H., Choi, S., & Yoo, J. H. (2022). Diagnosis and treatment for primary Candida parapsilosis infection of the native knee joint: A case report. In International Journal of Surgery Case Reports (Vol. 91, p. 106730). Elsevier BV. https://doi.org/10.1016/j.ijscr.2021.106730
Hanna	1993	English	Case report	1	1	1	Hanna, E., Hughes, G., Eliachar, I., Wanamaker, J., & Tomford, W. (1993). Fungal Osteomyelitis of the Temporal Bone: A Review of Reported Cases. In Ear, Nose &amp; Throat Journal (Vol. 72, Issue 8, pp. 532–541). SAGE Publications. https://doi.org/10.1177/014556139307200807
Hardman	2020	English	Case report	1	1	1	Hardman, N., Young, N., Hobson, R., Sandoe, J., Wellberry‐Smith, M., Thomson, S., & Barton, R. (2020). Prolonged survival after disseminated Rhinocladiella infection treated with surgical excision and posaconazole. In Transplant Infectious Disease (Vol. 22, Issue 2). Wiley. https://doi.org/10.1111/tid.13264
Harirchian	2020	English	Case report	1	1	1	Harirchian, M. H., Poursadeghfard, M., Sadeghipour, A., Kamali, H., & Sarraf, P. (2020). Necrotizing fungal osteomyelitis and fingolimod, 4 years after treatment with fingolimod. In Multiple Sclerosis and Related Disorders (Vol. 41, p. 102021). Elsevier BV. https://doi.org/10.1016/j.msard.2020.102021
Harkness	2009	English	Case series	1	24	0	Harkness, B., Andresen, D., Kesson, A., & Isaacs, D. (2009). Infections following lawnmower and farm machinery-related injuries in children. In Journal of Paediatrics and Child Health (Vol. 45, Issue 9, pp. 525–528). Wiley. https://doi.org/10.1111/j.1440-1754.2009.01552.x
Harrasser	2014	English	Case report	1	1	1	Harrasser, N., Banke, I. J., Hauschild, M., Lenze, U., Prodinger, P. M., Toepfer, A., Peschel, C., von Eisenhart-Rothe, R., Ringshausen, I., & Verbeek, M. (2014). Clinical challenge: fatal mucormycotic osteomyelitis caused by Rhizopus microsporus despite aggressive multimodal treatment. In BMC Infectious Diseases (Vol. 14, Issue 1). Springer Science and Business Media LLC. https://doi.org/10.1186…
Harris, M	2000	English	Case report	1	3	1	HARRIS, M. C., PEREIRA, G. R., MYERS, M. D., CARDIN, A. J., RAZDAN, B., PLEASURE, J., & BELL, L. M. (2000). Candidal arthritis in infants previously treated for systemic candidiasis during the newborn period: Report of three cases. In Pediatric Emergency Care (Vol. 16, Issue 4, pp. 249–251). Ovid Technologies (Wolters Kluwer Health). https://doi.org/10.1097/00006565-200008000-00008
Harris, R	2015	English	Case report	1	1	1	Harris, R. M., Stillman, I. E., Goldsmith, J. D., Qian, Q., & Kirby, J. E. (2015). Pathological rib fracture and soft tissue mass simulating malignancy—Cryptococcus, an unsuspected culprit. In Diagnostic Microbiology and Infectious Disease (Vol. 81, Issue 3, pp. 189–191). Elsevier BV. https://doi.org/10.1016/j.diagmicrobio.2014.10.010
Hashimoto	1991	English	Case report	1	1	1	Hashimoto, Y., & Tanioka, H. (1991). Vertebral osteomyelitis associated with disseminated candidiasis in an oral cancer patient. In Journal of Oral and Maxillofacial Surgery (Vol. 49, Issue 8, pp. 901–903). Elsevier BV. https://doi.org/10.1016/0278-2391(91)90026-i
Hassani	2004	English	Case report	1	1	0	Hassani, M., Tanowitz, H. B., Levi, M. H., Smolkin, M., Wasi, F., & Casadevall, A. (2004). Extrapulmonary nonmeningeal coccidioidomycosis. Infections in Medicine, 21(5), 245-248.
Hayes	1984	English	Case report	1	1	0	Hayes, W. S., Berg, R. A., Dorfman, H. D., & Freedman, M. T. (1984). Case report 291. In Skeletal Radiology (Vol. 12, Issue 4, pp. 284–287). Springer Science and Business Media LLC. https://doi.org/10.1007/bf00349511
He	2022	English	Case report	1	1	1	He, S., Luo, T., Xie, Y., Zhu, X., Lei, J., Cai, L., & Deng, Z. (2022). Pubis Cryptococcal Osteomyelitis in an Immunocompetent Patient: A Case Report and Recent Literature Review. In Infection and Drug Resistance: Vol. Volume 15 (pp. 7369–7375). Informa UK Limited. https://doi.org/10.2147/idr.s390881
Heath	2019	English	Case report	1	1	1	Heath, C. H., Dyer, J. R., Pang, S., Coombs, G. W., & Gardam, D. J. (2019). Candida auris Sternal Osteomyelitis in a Man from Kenya Visiting Australia, 2015. In Emerging Infectious Diseases (Vol. 25, Issue 1, pp. 192–194). Centers for Disease Control and Prevention (CDC). https://doi.org/10.3201/eid2501.181321
Hebert	2020	English	Case report	1	1	1	Hébert-Seropian, S., & Pelet, S. (2020). Aspergillus Osteomyelitis of the Scapula. In JBJS Case Connector (Vol. 10, Issue 1, pp. e0343–e0343). Ovid Technologies (Wolters Kluwer Health). https://doi.org/10.2106/jbjs.cc.19.00343
Heidegger	1997	English	Case report	1	1	1	Heidegger, S., Mattfeldt, T., Rieber, A., Wikstroems, M., Kern, P., Kern, W., & Schreiber, H. (1997). Orbito-Sphenoidal Aspergillus Infection Mimicking Cluster Headache. In Cephalalgia (Vol. 17, Issue 6, pp. 676–679). SAGE Publications. https://doi.org/10.1046/j.1468-2982.1997.1706676.x
Hiebert	2016	English	Case report	1	1	1	Hiebert, R. M., Welliver, R. C., & Yu, Z. (2016). Fusarium Osteomyelitis in a Patient With Pearson Syndrome: Case Report and Review of the Literature. In Open Forum Infectious Diseases (Vol. 3, Issue 4). Oxford University Press (OUP). https://doi.org/10.1093/ofid/ofw183
Hill	1974	English	case report	1	1	1	Hill HR, Mitchell TG, Matsen JM, Quie PG. Recovery from disseminated candidiasis in a premature neonate. Pediatrics. 1974 May;53(5):748-52. PMID: 4545261.
Hingtgen	2022	English	Case report	1	1	1	Hingtgen, A., Aggarwal, R., Avilala, S., Mohammed, A., & Kelly, R. (2022). Sternal osteomyelitis caused by Aspergillus fumigatus years after coronary artery bypass grafting: A case report. In IDCases (Vol. 30, p. e01638). Elsevier BV. https://doi.org/10.1016/j.idcr.2022.e01638
Hirschmann	1976	English	Case report	1	1	1	Hirschmann, J. V., & Everett, E. D. (1976). Candida vertebral osteomyelitis. The Journal of bone and joint surgery. American volume, 58(4), 573–575.
Ho, A	2014	English	case series	1	20	1	Ho, A. K., Shrader, M. W., Falk, M. N., & Segal, L. S. (2014). Diagnosis and Initial Management of Musculoskeletal Coccidioidomycosis in Children. In Journal of Pediatric Orthopaedics (Vol. 34, Issue 5, pp. 571–577). Ovid Technologies (Wolters Kluwer Health). https://doi.org/10.1097/bpo.0000000000000147
Ho, K	2020	English	case report	1	1	1	Bennie Ho, K., Ng, M., & Tallon, K. (2020). A case of disseminated blastomycosis with pulmonary, genitourinary, and osteoarticular involvement in southern Saskatchewan. In Official Journal of the Association of Medical Microbiology and Infectious Disease Canada (Vol. 5, Issue 1, pp. 39–43). University of Toronto Press Inc. (UTPress). https://doi.org/10.3138/jammi.2019-0010
Ho, L	2011	English	Case report	1	1	1	Ho, L., Schnall, S., Schiller, F., & Holtom, P. (2011). Metacarpal coccidioidal osteomyelitis. American journal of orthopedics (Belle Mead, N.J.), 40(1), 34–36.
Hodiamond	2009	English	Case report	1	1	1	Hodiamont, C. J., Dolman, K. M., Ten berge, I. J. M., Melchers, W. J. G., Verweij, P. E., & Pajkrt, D. (2009). Multiple-azole-resistantAspergillus fumigatusosteomyelitis in a patient with chronic granulomatous disease successfully treated with long-term oral posaconazole and surgery. In Medical Mycology (Vol. 47, Issue 2, pp. 217–220). Oxford University Press (OUP). https://doi.org/10.1080/136937…
Holmes	2013	English	case report	1	1	1	Holmes, N. E., Trevillyan, J. M., Kidd, S. E., & Leong, T. Y.-M. (2013). Locally extensive angio-invasive Scedosporium prolificans infection following resection for squamous cell lung carcinoma. In Medical Mycology Case Reports (Vol. 2, pp. 98–102). Elsevier BV. https://doi.org/10.1016/j.mmcr.2013.04.001
Holtom	2000	English	Case report	1	1	1	Holtom, P. D., Obuch, A. B., Ahlmann, E. R., Shepherd, L. E., & Patzakis, M. J. (2000). Mucormycosis of the Tibia. In Clinical Orthopaedics and Related Research (Vol. 381, pp. 222–228). Ovid Technologies (Wolters Kluwer Health). https://doi.org/10.1097/00003086-200012000-00026
Holtzman	1971	English	Case series	1	4	1	HOLZMAN, R. S. (1971). Osteomyelitis in Heroin Addicts. In Annals of Internal Medicine (Vol. 75, Issue 5, p. 693). American College of Physicians. https://doi.org/10.7326/0003-4819-75-5-693
Homans	2010	English	Case report	1	2	1	Homans, J. D., & Spencer, L. (2010). Itraconazole Treatment of Nonmeningeal Coccidioidomycosis in Children. In Pediatric Infectious Disease Journal (Vol. 29, Issue 1, pp. 65–67). Ovid Technologies (Wolters Kluwer Health). https://doi.org/10.1097/inf.0b013e3181b20ebd
Horn	2009	English	Case series	1	459	1	Horn, D., Sae-Tia, S., & Neofytos, D. (2009). Aspergillus osteomyelitis: review of 12 cases identified by the Prospective Antifungal Therapy Alliance registry. In Diagnostic Microbiology and Infectious Disease (Vol. 63, Issue 4, pp. 384–387). Elsevier BV. https://doi.org/10.1016/j.diagmicrobio.2008.12.005
Horsburgh	1983	English	Case series	1	7	1	Horsburgh, C. R., Cannady, P. B., & Kirkpatrick, C. H. (1983). Treatment of Fungal Infections in the Bones and Joints with Ketoconazole. In Journal of Infectious Diseases (Vol. 147, Issue 6, pp. 1064–1069). Oxford University Press (OUP). https://doi.org/10.1093/infdis/147.6.1064
Hosalkar	2003	English	Case report	1	1	1	Hosalkar, H. S., Gill, I. P. S., Monsell, F., Sau, I., & Ramsay, A. (2003). Hip Pain in a 12-Year-Old Boy. In Clinical Orthopaedics &amp; Related Research (Vol. 416, pp. 325–332). Ovid Technologies (Wolters Kluwer Health). https://doi.org/10.1097/01.blo.0000093033.56370.02
Hovi	1996	English	Case series	1	4	1	Hovi, L., Saarinen, U. M., Donner, U., & Lindqvist, C. (1996). Opportunistic Osteomyelitis in the Jaws of Children on Immunosuppressive Chemotherapy. In Journal of Pediatric Hematology/Oncology (Vol. 18, Issue 1, pp. 90–94). Ovid Technologies (Wolters Kluwer Health). https://doi.org/10.1097/00043426-199602000-00018
Howden	2003	English	Case report	1	1	1	Howden, B. P., Slavin, M. A., Schwarer, A. P., & Mijch, A. M. (2003). Successful Control of Disseminated Scedosporium prolificans Infection with a Combination of Voriconazole and Terbinafine. In European Journal of Clinical Microbiology and Infectious Diseases (Vol. 22, Issue 2, pp. 111–113). Springer Science and Business Media LLC. https://doi.org/10.1007/s10096-002-0877-z
Huang, A	2013	English	Case report	1	1	1	Huang, A., Huang, C., & Kugathasan, S. (2013). Vertebral Osteomyelitis Due to Candida parapsilosis in a Child With Crohn Disease While Receiving Anti-TNF Therapy. In Journal of Pediatric Gastroenterology &amp; Nutrition (Vol. 56, Issue 4, pp. e23–e26). Ovid Technologies (Wolters Kluwer Health). https://doi.org/10.1097/mpg.0b013e31827ecbda
Huang, L	2013	English	Case report	1	1	1	Huang, L., Wu, Y., & Miao, X. (2013). Localized Histoplasma capsulatum osteomyelitis of the fibula in an immunocompetent teenage boy: a case report. In BMC Infectious Diseases (Vol. 13, Issue 1). Springer Science and Business Media LLC. https://doi.org/10.1186/1471-2334-13-132
Hummel	1993	English	Case report	1	1	0	Hummel, M., Schüler, S., Weber, U., Schwertlick, G., Hempel, S., Theiss, D., Rees, W., Mueller, J., & Hetzer, R. (1993). Aspergillosis with Aspergillus osteomyelitis and diskitis after heart transplantation: surgical and medical management. The Journal of heart and lung transplantation : the official publication of the International Society for Heart Transplantation, 12(4), 599–603.
Hung	1993	English	case report	1	1	1	Hung, L. H., & Norwood, L. A. (1993). Osteomyelitis due to Pseudallescheria boydii. Southern medical journal, 86(2), 231–234. https://doi.org/10.1097/00007611-199302000-00020
Husseini	2020	English	Case series	1	241	0	Husseini, J. S., Simeone, F. J., Nelson, S. B., & Chang, C. Y. (2020). CT-guided discitis-osteomyelitis biopsies: needle gauge and microbiology results. In Skeletal Radiology (Vol. 49, Issue 9, pp. 1431–1439). Springer Science and Business Media LLC. https://doi.org/10.1007/s00256-020-03439-3
Imahori	1987	English	case report	1	1	1	Imahori, S. C., Papademetriou, T., & Ogliela, D. M. (1987). Torulopsis glabrata osteomyelitis. A case report. Clinical orthopaedics and related research, (219), 214–220.
Ingale	2022	English	Case report	1	1	0	Ingale, Yashwant; Bommanavar, Sushma; Ingale, Manjusha; T., Smitha. Mucormycotic osteomyelitis involving maxilla in SARS-CoV-2 prediabetic patient: A case report.In Journal of Krishna Institute of Medical Sciences (JKIMSU) . Jan-Mar2022, Vol. 11 Issue 1, p105-110. 6p.
Irugu	2018	English	Case report	1	1	1	Irugu, D.-V.-K., Gupta, M., Sharma, P., Ramteke, P.-P.-S., & Sharma, S.-C. (2018). Temporal Bone Osteomyelitis in a Child Closely Resembles Lateral Sinus Thrombosis: A Case Report. Iranian Journal of Otorhinolaryngology, 30(4). https://doi.org/10.22038/ijorl.2017.19762.1665
Isaac	2022	English	Case report	1	1	1	Isaac, M., Patel, P., Rojas-Moreno, C., Nguyen, T., & Ahmed, R. (2022). Pulmonary tuberculosis and Cryptococcal native knee septic arthritis with osteomyelitis in an immunocompetent patient: Mycobacterial effect on CD4 function and cellular immunity. In IDCases (Vol. 29, p. e01571). Elsevier BV. https://doi.org/10.1016/j.idcr.2022.e01571
Islam, M	2007	English	Case report	1	2	1	Islam, M. N., Cohen, D. M., Celestina, L. J., Ojha, J., Claudio, R., & Bhattacharyya, I. B. (2007). Rhinocerebral zygomycosis: an increasingly frequent challenge: update and favorable outcomes in two cases. In Oral Surgery, Oral Medicine, Oral Pathology, Oral Radiology, and Endodontology (Vol. 104, Issue 5, pp. e28–e34). Elsevier BV. https://doi.org/10.1016/j.tripleo.2007.06.014
Ismat	2020	English	Case report	1	1	1	Ismat, A., Alt, V., Heiss, C., & Rupp, M. (2020). Limb-saving Knee Arthrodesis with a Silver-coated Arthrodesis Rod in a Patient with Aspergillus Osteomyelitis of the Knee. In Strategies in Trauma and Limb Reconstruction (Vol. 15, Issue 2, pp. 121–125). Jaypee Brothers Medical Publishing. https://doi.org/10.5005/jp-journals-10080-1445
Istorico	1992	English	case report	1	2	1	Istorico, L. J., Sanders, M., Jacobs, R. F., Gilleon, S., Glasier, C., & Bradsher, R. W. (1992). Otitis media due to blastomycosis: report of two cases. Clinical infectious diseases : an official publication of the Infectious Diseases Society of America, 14(1), 355–358. https://doi.org/10.1093/clinids/14.1.355
Italiano	2001	English	Case report	1	1	1	Italiano, A., Yen, B. C., Rosenthal, S. A., & Rafii, M. (2001). Cryptococcal Osteomyelitis With Septic Arthritis. In Orthopedics (Vol. 24, Issue 1, pp. 59–60). SLACK, Inc. https://doi.org/10.3928/0147-7447-20010101-21
Jain, K	2011	English	Case report	1	1	1	Jain, K., Mruthyunjaya, & Ravishankar, R. (2011). Cryptococcal abscess and osteomyelitis of the proximal phalanx of the hand. In Indian Journal of Pathology and Microbiology (Vol. 54, Issue 1, p. 216). Medknow. https://doi.org/10.4103/0377-4929.77417
Jain, M	1999	English	Case report	1	1	1	Jain, M., Sharma, S., & Jain, T. S. (1999). Cryptococcosis of thoracic vertebra simulating tuberculosis: Diagnosis by fine-needle aspiration biopsy cytology?a case report. In Diagnostic Cytopathology (Vol. 20, Issue 6, pp. 385–386). Wiley. https://doi.org/10.1002/(sici)1097-0339(199906)20:6<385::aid-dc12>3.0.co;2-9
Jain, N	2018	English	Case report	1	1	1	Jain, N. S., Horn, C. B., Coleoglou Centeno, A. A., Ilahi, O. N., Mazuski, J. E., Bocchichio, G. V., & Punch, L. J. (2018). Femoral Osteomyelitis Caused by Cladophialophora in a Patient without Known Immunocompromise. In Surgical Infections (Vol. 19, Issue 5, pp. 544–547). Mary Ann Liebert Inc. https://doi.org/10.1089/sur.2018.046
Jain, R	2014	English	Case series	1	14	1	Jain, R., Singh, K., Lamzabi, I., Harbhajanka, A., Gattuso, P., & Reddy, V. B. (2014). Blastomycosis of Bone. In American Journal of Clinical Pathology (Vol. 142, Issue 5, pp. 609–616). Oxford University Press (OUP). https://doi.org/10.1309/ajcpg2cfghz4urln
Jalava	2016	English	Case report	1	1	1	Jalava-Karvinen, P., Nyman, M., Gardberg, M., Harju, I., Hohenthal, U., & Oksi, J. (2016). Scedosporium apiospermum as a rare cause of central skull base osteomyelitis. In Medical Mycology Case Reports (Vol. 11, pp. 28–30). Elsevier BV. https://doi.org/10.1016/j.mmcr.2016.04.002
Jamale	2011	English	Case report	1	1	1	Jamale, T. E., Hase, N. K., & Fernandez, G. C. (2011). A case of shoulder pain post-renal transplant: an unusual etiology. In Clinical Kidney Journal (Vol. 4, Issue 2, pp. 136–137). Oxford University Press (OUP). https://doi.org/10.1093/ndtplus/sfq214
Jianz	2017	English	Case report	1	1	1	Jiang, Z., Wang, Y., Jiang, Y., Xu, Y., & Meng, B. (2013). Vertebral osteomyelitis and epidural abscess due to Aspergillus nidulans resulting in spinal cord compression: Case report and literature review. In Journal of International Medical Research (Vol. 41, Issue 2, pp. 502–510). SAGE Publications. https://doi.org/10.1177/0300060513476432
Jindal	2008	English	Case report	1	1	1	Jindal, S., Kulkarni, S., Sheikh, S., Chandar, V. V., Bhatnagar, D., & Aggarwal, A. (2008). Invasive rhinomaxillary mucormycosis: a case report with a review of the literature. In Oral Radiology (Vol. 24, Issue 1, pp. 42–48). Springer Science and Business Media LLC. https://doi.org/10.1007/s11282-008-0073-7
Jirapongsananuruk	2012	English	Case report	1	1	1	Jirapongsananuruk, O., Luangwedchakarn, V., Niemela, J. E., Pacharn, P., Visitsunthorn, N., Thepthai, C., Vichyanond, P., Piboonpocanun, S., & Fleisher, T. A. (2012). Cryptococcal osteomyelitis in a child with a novel compound mutation of the IL12RB1 gene. Asian Pacific journal of allergy and immunology, 30(1), 79–82.
Johnson	2012	English	Case report	1	2	1	Johnson, B., Davis, J., & Sisneros, M. (2012). Mediastinitis: Could your case be a candidate for candida? In American Journal of Case Reports (Vol. 13, pp. 86–88). International Scientific Information, Inc. https://doi.org/10.12659/ajcr.882856
Jones	2016	English	Case report	1	1	1	Jones, N., Garcez, T., Newman, W., & Denning, D. (2016). EndogenousCandidaendophthalmitis and osteomyelitis associated with CARD9 deficiency. In BMJ Case Reports (p. bcr2015214117). BMJ. https://doi.org/10.1136/bcr-2015-214117
Jonnalagadda	1996	English	Case report	1	1	1	Jonnalagadda, S., Veerabagu, M. P., Rakela, J., Kusne, S., Randhawa, P., & Rabinovitz, M. (1996). CANDIDA ALBICANS OSTEOMYELITIS IN A LIVER TRANSPLANT RECIPIENT. In Transplantation (Vol. 62, Issue 8, pp. 1182–1184). Ovid Technologies (Wolters Kluwer Health). https://doi.org/10.1097/00007890-199610270-00028
Joshi	2007	English	Case report	1	1	1	Joshi, S., Gowda, S., Pai, S. A., Chakravarty, R. D., & Amarnath, S. K. (2007). Cryptococcal prostatitis and osteomyelitis. The National medical journal of India, 20(1), 45.
Jou	2011	English	Case report	1	1	1	Jou, H.-J., Lee, F.-T., Wang, M. N., Yang, P.-Y., & Wang, N.-P. (2011). Bifocal Cryptococcal Osteomyelitis: Management of a Patient with Concurrent Femur and Rib Infections. In HIP International (Vol. 21, Issue 4, pp. 495–497). SAGE Publications. https://doi.org/10.5301/hip.2011.8579
Kaji	1998	English	Case report	1	1	1	KAJI, M., SHOJI, H., & OIZUMI, K. (1998). Intractable Meningitis and Intracranial Abscess Following Sinusitis due to Candida Species. In The Kurume Medical Journal (Vol. 45, Issue 3, pp. 279–281). Kurume Medical Journal. https://doi.org/10.2739/kurumemedj.45.279
Kalongolera	2013	English	case report	1	1	0	Kalongolera, L., Kamiza, S., Bates, J., Harrison, W. J., & van Oosterhout, J. J. (2013). Histoplasmosis in a Malawian patient on ART. Malawi medical journal : the journal of Medical Association of Malawi, 25(3), 93.
Kamaleshwaran	2022	English	Case report	1	1	1	Kamaleshwaran, K., Ramkumar, E., Pathak, V., Mehta, S., & Kale, S. (2022). F-18 fluorodeoxyglucose positron-emission tomography/computed tomography image of rare case of phaeohyphomycosis causing osteomyelitis of scapula in a postrenal transplant recipient. In Indian Journal of Nuclear Medicine (Vol. 37, Issue 2, p. 202). Medknow. https://doi.org/10.4103/ijnm.ijnm_163_21
Kamali Sarvestani	2022	English	Case report	1	1	1	Kamali Sarvestani, H., Ahmadi, B., Gerami Shoar, M., Getso, M., Rafat, Z., Mahmoudi, S., Khansari, M., Salahshour, F., Fatahi, L., Salehi, M., & Ansari, S. (2022). Mycetoma due to Aspergillus flavus in a diabetic patient: Case report and literature review. In IDCases (Vol. 29, p. e01585). Elsevier BV. https://doi.org/10.1016/j.idcr.2022.e01585
Kaneko	2002	English	Case report	1	1	1	Kaneko, J., Sugawara, Y., & Makuuchi, M. (2002). Aspergillusosteomyelitis after liver transplantation. In Liver Transplantation (Vol. 8, Issue 11, pp. 1073–1075). Ovid Technologies (Wolters Kluwer Health). https://doi.org/10.1053/jlts.2002.35778
Karapinar	2007	English	Case report	1	1	1	KARAPINAR, B., YILMAZ, D., ASAR, G., & VARDAR, F. (2007). Disseminated invasive vertebral aspergillosis in an immunocompetent girl with a 7 year latent period. In Pediatrics International (Vol. 49, Issue 4, pp. 516–518). Wiley. https://doi.org/10.1111/j.1442-200x.2007.02412.x
Karia	2011	English	Case report	1	1	1	Karia, S., Jeyapalan, K., & Kennedy, B. (2011). Aspergillus fumigatus osteomyelitis in a patient receiving alemtuzumab for B-cell chronic lymphocytic leukaemia. In British Journal of Haematology (Vol. 153, Issue 2, pp. 147–147). Wiley. https://doi.org/10.1111/j.1365-2141.2011.08570.x
Karim	1997	English	Case series	1	17	1	Karim, M., Alam, M., Shah, A. A., Ahmed, R., & Sheikh, H. (1997). Chronic Invasive Aspergillosis in Apparently Immunocompetent Hosts. In Clinical Infectious Diseases (Vol. 24, Issue 4, pp. 723–733). Oxford University Press (OUP). https://doi.org/10.1093/clind/24.4.723
Karmakar	2011	English	Case report	1	1	1	Karmakar, P., Jeyarajah, R., & Ramasubramanian, V. (2011). Isolated cryptococcal osteomyelitis in immunocompetent patient. Journal of the Indian Medical Association, 109(8), 592–594.
Karuppal	2009	English	Case report	1	1	1	Karuppal, R., Kumaran, C. M., Marthya, A., Manoj Kumar, C. V., Narayanan, M. P., Raman, R. V., & Thomas, S. (2009). Tibial Osteomyelitis Due to Fonsecaea pedrosoi in an Immunocompetent Patient: Case Report. In The Journal of Foot and Ankle Surgery (Vol. 48, Issue 5, pp. 569–572). Elsevier BV. https://doi.org/10.1053/j.jfas.2009.05.010
Kashimoto	1986	English	Case report	1	1	0	KASHIMOTO, T., KITAGAWA, H., & KACHI, H. (1986). Candida Tropicalis Vertebral Osteomyelitis and Discitis. In Spine (Vol. 11, Issue 1, pp. 57–61). Ovid Technologies (Wolters Kluwer Health). https://doi.org/10.1097/00007632-198601000-00016
Kaur G	2010	English	Case report	1	1	0	Kaur, G., Manucha, V., & Verma, K. (2010). Cryptococcal osteomyelitis of the rib diagnosed on fine needle aspiration cytology. Acta cytologica, 54(5 Suppl), 1056–1057.
Kawashima	1991	English	Case series	1	3	1	Kawashima, A., Kuhlman, JanetE., Fishman, ElliotK., Tempany, ClareM., Magid, D., Lederman, HowardM., Winkelstein, JerryA., & Zerhouni, EliasA. (1991). Pulmonary Aspergillus chest wall involvement in chronic granulomatous disease: CT and MRI findings. In Skeletal Radiology (Vol. 20, Issue 7). Springer Science and Business Media LLC. https://doi.org/10.1007/bf00194242
Kawila	2013	English	Cohort study	1	150	0	Kawila, R., Chaiwarith, R., & Supparatpinyo, K. (2013). Clinical and laboratory characteristics of penicilliosis marneffei among patients with and without HIV infection in Northern Thailand: a retrospective study. In BMC Infectious Diseases (Vol. 13, Issue 1). Springer Science and Business Media LLC. https://doi.org/10.1186/1471-2334-13-464
Kaya	2008	English	Case report	1	1	1	Kaya, A., Yucel, M., & Yucel, I. (2008). Risk factors in a patient with fungemia caused by fluconazole-resistant Candida albicans. In Open Medicine (Vol. 3, Issue 3, pp. 358–360). Walter de Gruyter GmbH. https://doi.org/10.2478/s11536-008-0004-3
Kazmers	2017	English	Cohort study	1	100	0	Kazmers, N. H., Fryhofer, G. W., Gittings, D., Bozentka, D. J., Steinberg, D. R., & Gray, B. L. (2017). Acute Deep Infections of the Upper Extremity: The Utility of Obtaining Atypical Cultures in the Presence of Purulence. In The Journal of Hand Surgery (Vol. 42, Issue 8, p. 663.e1-663.e8). Elsevier BV. https://doi.org/10.1016/j.jhsa.2017.05.004
Kelpin	2019	English	Case report	1	1	1	Kelpin, J., Fahrenkopf, M., Kelley, J., Eichhorn, M., & Martin, M. (2019). Mucormycosis Osteomyelitis of the Hand. In The Journal of Hand Surgery (Vol. 44, Issue 5, p. 424.e1-424.e4). Elsevier BV. https://doi.org/10.1016/j.jhsa.2018.04.034
Kennedy	2016	English	Cohort study	1	74	0	Kennedy, K. J., Daveson, K., Slavin, M. A., van Hal, S. J., Sorrell, T. C., Lee, A., Marriott, D. J., Chapman, B., Halliday, C. L., Hajkowicz, K., Athan, E., Bak, N., Cheong, E., Heath, C. H., Morrissey, C. O., Kidd, S., Beresford, R., Blyth, C., Korman, T. M., … Chambers, S. (2016). Mucormycosis in Australia: contemporary epidemiology and outcomes. In Clinical Microbiology and Infection (Vol. 22…
Kesson	2009	English	Case report	1	1	1	Kesson, A. M., Bellemore, M. C., O’Mara, T. J., Ellis, D. H., & Sorrell, T. C. (2009). Scedosporium prolificansOsteomyelitis in an Immunocompetent Child Treated with a Novel Agent, Hexadecylphospocholine (Miltefosine), in Combination with Terbinafine and Voriconazole: A Case Report. In Clinical Infectious Diseases (Vol. 48, Issue 9, pp. 1257–1261). Oxford University Press (OUP). https://doi.org/1…
Khalid M	2018	English	Case report	1	1	1	Khalid, M., & Ali, S. A. (2018). Fungal osteomyelitis in a patient with chronic granulomatous disease: Case report and review of the literature. JPMA. The Journal of the Pakistan Medical Association, 68(9), 1387–1390
Khalid, A	2017	English	Case report	1	1	1	Khalid, A., Boken, D. J., Nelson, C. A., & Totten, V. Y. (2017). A Case of Osteomyelitis of the toe caused by Coccidioidomycosis in a 17 year-old with Diabetes Insipidus. In IDCases (Vol. 9, pp. 14–16). Elsevier BV. https://doi.org/10.1016/j.idcr.2017.04.011
Khazim	2006	English	Case report	1	3	1	Khazim, R. M., Debnath, U. K., & Fares, Y. (2006). Candida albicans osteomyelitis of the spine: progressive clinical and radiological features and surgical management in three cases. In European Spine Journal (Vol. 15, Issue 9, pp. 1404–1410). Springer Science and Business Media LLC. https://doi.org/10.1007/s00586-005-0038-z
Khemiri	2012	English	Case report	1	1	1	Khemiri, M., El fekih, N., Borgi, A., Kharfi, M., Boubaker, S., & Barsaoui, S. (2012). Pseudotumoral Cutaneous Aspergillosis in Chronic Granulomatous Disease, Report of a Pediatric Case. In The American Journal of Dermatopathology (Vol. 34, Issue 7, pp. 749–752). Ovid Technologies (Wolters Kluwer Health). https://doi.org/10.1097/dad.0b013e3182562451
Khoueir	2019	English	Case report	1	1	1	Khoueir, N., Verillaud, B., & Herman, P. (2019). Scedosporium apiospermum invasive sinusitis presenting as extradural abscess. In European Annals of Otorhinolaryngology, Head and Neck Diseases (Vol. 136, Issue 2, pp. 119–121). Elsevier BV. https://doi.org/10.1016/j.anorl.2018.11.009
Kim H	2022	English	Case report	1	1	1	Kim, H., & Bae, S.-Y. (2022). Talus osteomyelitis by Candida krusei with multiple huge cystic lesions: a case report and review of literatures. In BMC Musculoskeletal Disorders (Vol. 23, Issue 1). Springer Science and Business Media LLC. https://doi.org/10.1186/s12891-022-05648-4
Kim M	2021	English	Case report	1	1	1	Kim, M. K., Smedberg, J. R., Boyce, R. M., & Miller, M. B. (2021). The Brief Case: “Great Pretender”—Disseminated Blastomycosis in Western North Carolina. In C.-A. D. Burnham (Ed.), Journal of Clinical Microbiology (Vol. 59, Issue 12). American Society for Microbiology. https://doi.org/10.1128/jcm.03049-20
Klatt	2011	English	Case report	1	1	0	Klatt, J. C., Gröbe, A., Schmelzle, R., Atac, A., Heiland, M., Blessmann, M., & Pohlenz, P. (2011). A Series of Complications After Third Molar Osteotomy in a Pancytopenia Patient and Spontaneous Healing After Bone Marrow Transplantation. In Journal of Oral and Maxillofacial Surgery (Vol. 69, Issue 10, pp. 2508–2512). Elsevier BV. https://doi.org/10.1016/j.joms.2011.02.032
Kooijman	2007	English	Case report	1	1	1	Kooijman, C. M., Kampinga, G. A., Sybren de Hoog, G., Goudswaard, W. B., & Reijnen, M. M. P. J. (2007). Successful Treatment ofScedosporium aurantiacumOsteomyelitis in an Immunocompetent Patient. In Surgical Infections (Vol. 8, Issue 6, pp. 605–610). Mary Ann Liebert Inc. https://doi.org/10.1089/sur.2006.038
Koutserimpas, N	2022	English	Case report	1	1	1	Koutserimpas, C., Naoum, S., Alpantaki, K., Raptis, K., Dretakis, K., Vrioni, G., & Samonis, G. (2022). Fungal Prosthetic Joint Infection in Revised Knee Arthroplasty: An Orthopaedic Surgeon’s Nightmare. In Diagnostics (Vol. 12, Issue 7, p. 1606). MDPI AG. https://doi.org/10.3390/diagnostics12071606
Koutserimpas, S	2018	English	Case report	1	1	1	Koutserimpas, C., Samonis, G., Velivassakis, E., Iliopoulou-Kosmadaki, S., Kontakis, G., & Kofteridis, D. P. (2018). Candida glabrata prosthetic joint infection, successfully treated with anidulafungin: A case report and review of the literature. In Mycoses (Vol. 61, Issue 4, pp. 266–269). Wiley. https://doi.org/10.1111/myc.12736
Krane	2019	English	Case report	1	1	1	Krane, N. A., Troob, S. H., & Wax, M. K. (2018). Combined endoscopic and transcervical approach for free flap reconstruction of nasopharyngeal and clival defects: A case report. In Microsurgery (Vol. 39, Issue 3, pp. 259–262). Wiley. https://doi.org/10.1002/micr.30363
Krauth	2021	English	Case report	1	1	1	Krauth, D. S., Barlow, B. T., & Berjohn, C. M. (2021). Fungal osteomyelitis and septic arthritis in an immune competent man: The first report of invasive osteoarticular infection due to Scedosporium dehoogii. In Medical Mycology Case Reports (Vol. 33, pp. 14–17). Elsevier BV. https://doi.org/10.1016/j.mmcr.2021.06.001
Krishnamoorthy	2020	English	Case report	1	1	1	Krishnamoorthy, M., Othman, N. A. N., Hassan, N. E. binti, & Hitam, S. bin. (2020). Candida Skull Base Osteomyelitis: a Case Report and Literature Review. In Acta Medica (Hradec Kralove, Czech Republic) (Vol. 63, Issue 2, pp. 82–85). Charles University in Prague, Karolinum Press. https://doi.org/10.14712/18059694.2020.22
Kromminga	1990	English	Case report	1	1	0	Kromminga, R., Staib, F., Thalmann, U., Jautzke, G., Seibold, M., Hochrein, H., Witt, H., & Bürger, H. (1990). Osteomyelitits Due toCryptococcus neoformansin Advanced Age Case Report and Review of Literature. In Mycoses (Vol. 33, Issue 4, pp. 157–166). Wiley. https://doi.org/10.1111/myc.1990.33.4.157
Kumar R	1984	English	Case report	1	1	0	Kumar, R., van der Smissen, E., & Jorizzo, J. (1984). Systemic sporotrichosis with osteomyelitis. Journal of the Canadian Association of Radiologists, 35(1), 83–84.
Kumashi	2006	English	Cohort study	1	28	1	Kumashi, P. R., Safdar, A., Chamilos, G., Chemaly, R. F., Raad, I. I., & Kontoyiannis, D. P. (2006). Fungal osteoarticular infections in patients treated at a comprehensive cancer centre: a 10-year retrospective review. In Clinical Microbiology and Infection (Vol. 12, Issue 7, pp. 621–626). Elsevier BV. https://doi.org/10.1111/j.1469-0691.2006.01471.x
Kumlin, E	1997	English	Case report	1	1	1	Kumlin, U., Olsen, B., Granlund, M., Elmqvist, L.-G., & Tärnvik, A. (1998). Cryptococcosis and starling nests. In The Lancet (Vol. 351, Issue 9110, p. 1181). Elsevier BV. https://doi.org/10.1016/s0140-6736(05)79126-1
Kuruvilla	2006	English	Case report	1	1	1	Kuruvilla, G., Job, A., Mathew, J., Ayyappan, A. P., & Jacob, M. (2006). Septate fungal invasion in masked mastoiditis: a diagnostic dilemma. In The Journal of Laryngology &amp; Otology (Vol. 120, Issue 3, pp. 250–252). Cambridge University Press (CUP). https://doi.org/10.1017/s0022215106000326
Lackner	2011	English	Case report	1	1	1	Lackner, M., De Man, F. H., Eygendaal, D., Wintermans, R. G. F., Kluytmans, J. A., Klaassen, C. H., & Meis, J. F. (2011). Severe prosthetic joint infection in an immunocompetent male patient due to a therapy refractory Pseudallescheria apiosperma. In Mycoses (Vol. 54, pp. 22–27). Wiley. https://doi.org/10.1111/j.1439-0507.2011.02107.x
Lafont	1994	English	Case report	1	2	0	Lafont, A., Olivé, A., Gelman, M., Roca-Burniols, J., Cots, R., & Carbonell, J. (1994). Candida albicans spondylodiscitis and vertebral osteomyelitis in patients with intravenous heroin drug addiction. Report of 3 new cases. The Journal of rheumatology, 21(5), 953–956.
Lai	1999	English	Case report	1	1	1	Lai, K. K., & Rosenberg, A. E. (1999). Case 19-1999. In R. C. Cabot, R. E. Scully, E. J. Mark, W. F. McNeely, S. H. Ebeling, L. D. Phillips, & S. M. Ellender (Eds.), New England Journal of Medicine (Vol. 340, Issue 25, pp. 1981–1988). Massachusetts Medical Society. https://doi.org/10.1056/nejm199906243402508
Landaburu	2019	English	Case report	1	1	1	Landaburu, M. F., López Daneri, G., Ploszaj, F., Kruss, M., Vinante, A., Veciño, C. H., & Mujica, M. T. (2019). Osteomyelitis of the rib cage by Aspergillus flavus. In Revista Iberoamericana de Micología (Vol. 36, Issue 2, pp. 86–89). Elsevier BV. https://doi.org/10.1016/j.riam.2019.02.002
Lang	2018	English	Case report	1	1	1	Lang, R., Minion, J., Skinner, S., & Wong, A. (2018). Disseminated Exophiala dermatitidis causing septic arthritis and osteomyelitis. In BMC Infectious Diseases (Vol. 18, Issue 1). Springer Science and Business Media LLC. https://doi.org/10.1186/s12879-018-3171-0
Lanternier	2015	English	Case report	1	2	0	Lasday, S. D., & Jay, R. M. (1994). Candida osteomyelitis. The Journal of foot and ankle surgery : official publication of the American College of Foot and Ankle Surgeons, 33(2), 173–176.
Lazar	2014	English	Case report	1	1	1	Lazar, S. P., Lukaszewicz, J. M., Persad, K. A., & Reinhardt, J. F. (2014). Rhinocerebral Mucor circinelloides infection in immunocompromised patient following yogurt ingestion. Delaware medical journal, 86(8), 245–248.
Leathers	2013	English	Case report	1	1	0	Leathers, C. A., Azar, M. M., Badve, S. S., Roth, T. D., Loehrer, P. J., & Nelson, R. P., Jr. (2013). Opportunistic infections in a patient with HIV and thymoma. In The Journal of Allergy and Clinical Immunology: In Practice (Vol. 1, Issue 4, pp. 413–415). Elsevier BV. https://doi.org/10.1016/j.jaip.2013.03.017
Lebre	2014	English	Cohort study	1	140	0	Lebre, A., Velez, J., Rabadão, E., Oliveira, J., da Cunha, J. S., & Silvestre, A. M. (2014). Infectious Spondylodiscitis. In Infectious Diseases in Clinical Practice (Vol. 22, Issue 4, pp. 223–228). Ovid Technologies (Wolters Kluwer Health). https://doi.org/10.1097/ipc.0000000000000118
Lederer	2016	English	Case report	1	1	1	Lederer, H. T., Sullivan, E., & Crum-Cianflone, N. F. (2016). Sporotrichosis as an unusual case of osteomyelitis: A case report and review of the literature. In Medical Mycology Case Reports (Vol. 11, pp. 31–35). Elsevier BV. https://doi.org/10.1016/j.mmcr.2016.04.001
Lee S, W	2013	English	Cohort study	1	10	0	Lee, S.-W., Lee, S. H., Chung, H. W., Kim, M. J., Seo, M. J., & Shin, M. J. (2013). Candida Spondylitis: Comparison of MRI Findings With Bacterial and Tuberculous Causes. In American Journal of Roentgenology (Vol. 201, Issue 4, pp. 872–877). American Roentgen Ray Society. https://doi.org/10.2214/ajr.12.10344
Lee Y R	2019	English	Case series	1	2	1	Lee, Y. R., Kim, H. J., Lee, E. J., Sohn, J. W., Kim, M. J., & Yoon, Y. K. (2018). Prosthetic Joint Infections Caused by Candida Species: A Systematic Review and a Case Series. In Mycopathologia (Vol. 184, Issue 1, pp. 23–33). Springer Science and Business Media LLC. https://doi.org/10.1007/s11046-018-0286-1
Legarth	2014	English	Case report	1	1	1	Legarth, R. A., Christensen, M., Calum, H., Katzenstein, T. L., & Helweg-Larsen, J. (2014). Cryptococcal rib osteomyelitis as primary and only symptom of idiopathic CD4 penia. In Medical Mycology Case Reports (Vol. 4, pp. 16–18). Elsevier BV. https://doi.org/10.1016/j.mmcr.2014.02.002
Legout	2006	English	Case report	1	1	1	Legout, L., Assal, M., Rohner, P., Lew, D., Bernard, L., & Hoffmeyer, P. (2006). Successful treatment of Candida parapsilosis (fluconazole-resistant) osteomyelitis with caspofungin in a HIV patient. In Scandinavian Journal of Infectious Diseases (Vol. 38, Issue 8, pp. 728–730). Informa UK Limited. https://doi.org/10.1080/00365540500447192
Leopold	1953	English	Case report	1	1	1	Leopold, S. S. (1953). Pulmonary Moniliasis and Cryptococcal Osteomyelitis in the Same Patient. In Medical Clinics of North America (Vol. 37, Issue 6, pp. 1737–1746). Elsevier BV. https://doi.org/10.1016/s0025-7125(16)34937-9
Lerch	2003	English	Case report	1	1	1	Lerch, K., Kalteis, T., Schubert, T., Lehn, N., & Grifka, J. (2003). Prosthetic joint infections with osteomyelitis due toCandida albicans. In Mycoses (Vol. 46, Issues 11–12, pp. 462–466). Wiley. https://doi.org/10.1046/j.0933-7407.2003.00928.x
Lesperance	1988	English	Case report	1	1	1	Lesperance, M., Baumgartner, D., & Kauffman, C. A. (1988). Polyarticular arthritis due to Sporothrix schenckii. Mycoses, 31(12), 599–603.
Levine A	1985	English	Case report	1	1	1	Levine, A. M., Meier, P., & Dorfman, H. D. (1985). Case report 329. In Skeletal Radiology (Vol. 14, Issue 2, pp. 152–156). Springer Science and Business Media LLC. https://doi.org/10.1007/bf00349754
Levine N	2002	English	Case report	1	1	1	Levine, N. B., Kurokawa, R., Fichtenbaum, C. J., Howington, J. A., & Kuntz, C., IV. (2002). An Immunocompetent Patient With Primary Scedosporium Apiospermum Vertebral Osteomyelitis. In Journal of Spinal Disorders &amp; Techniques (Vol. 15, Issue 5, pp. 425–430). Ovid Technologies (Wolters Kluwer Health). https://doi.org/10.1097/00024720-200210000-00014
Leyngold	2014	English	Case report	1	1	1	Leyngold, I., Olivi, A., Ishii, M., Blitz, A., Burger, P., Subramanian, P. S., & Gallia, G. (2014). Acute Chiasmal Abscess Resulting from Perineural Extension of Invasive Sino-Orbital Aspergillosis in an Immunocompetent Patient. In World Neurosurgery (Vol. 81, Issue 1, p. 203.e1-203.e6). Elsevier BV. https://doi.org/10.1016/j.wneu.2013.08.018
Li J Y Z	2008	English	Case report	1	1	1	Li, J. Y. Z., Yong, T. Y., Grove, D. I., & Coates, P. T. H. (2008). Successful control of Scedosporium prolificans septic arthritis and probable osteomyelitis without radical surgery in a long-term renal transplant recipient. In Transplant Infectious Disease (Vol. 10, Issue 1, pp. 63–65). Wiley. https://doi.org/10.1111/j.1399-3062.2007.00240.x
Li Yun	2016	English	Case report	1	1	1	Li, Y., Cen, Y., Luo, Y., Zhu, Z., Min, S., & Chen, X. (2016). Aspergillus Vertebral Osteomyelitis Complicating Pulmonary Granuloma in an Immunocompetent Adult. Medical principles and practice : international journal of the Kuwait University, Health Science Centre, 25(4), 394–396. https://doi.org/10.1159/000443310
Li B	2016	English	Case report	1	1	1	Li, B., Boretz, R., & Nahass, R. G. (2016). Thorn-Induced Alternaria Septic Arthritis and Osteomyelitis of the Hand. In Infectious Diseases in Clinical Practice (Vol. 24, Issue 2, pp. 109–111). Ovid Technologies (Wolters Kluwer Health). https://doi.org/10.1097/ipc.0000000000000314
Lin S	2012	English	Case report	1	1	1	Lin, S.-Y., Lu, P.-L., Tsai, K.-B., Lin, C.-Y., Lin, W.-R., Chen, T.-C., Chang, Y.-T., Huang, C.-H., Chen, C.-Y., Lai, C.-C., & Chen, Y.-H. (2012). A Mucormycosis Case in a Cirrhotic Patient Successfully Treated with Posaconazole and Review of Published Literature. In Mycopathologia (Vol. 174, Issues 5–6, pp. 499–504). Springer Science and Business Media LLC. https://doi.org/10.1007/s11046-012-95…
Liu Z	1995	English	Case report	1	1	1	Liu, Z., Hou, T., Shen, Q., Liao, W., & Xu, H. (1995). Osteomyelitis of sacral spine caused by aspergillus versicolor with neurologic deficits. Chinese medical journal, 108(6), 472–475.
Liu P	1998	English	Case report	1	1	1	Liu, P. Y.-F. (1998). Cryptococcal Osteomyelitis: Case Report and Review. In Diagnostic Microbiology and Infectious Disease (Vol. 30, Issue 1, pp. 33–35). Elsevier BV. https://doi.org/10.1016/s0732-8893(97)00190-9
Lo C	2022	English	Case report	1	1	1	K-L Lo, C., & Wilson, E. W. (2022). Aspergillus fumigatus sternal osteomyelitis following cardiac surgery: Case report and literature review. In Official Journal of the Association of Medical Microbiology and Infectious Disease Canada (Vol. 7, Issue 3, pp. 269–278). University of Toronto Press Inc. (UTPress). https://doi.org/10.3138/jammi-2021-0032
Lodge	2004	English	Case report	1	1	1	Lodge, B. A., Ashley, E. D., Steele, M. P., & Perfect, J. R. (2004). Aspergillus fumigatus Empyema, Arthritis, and Calcaneal Osteomyelitis in a Lung Transplant Patient Successfully Treated with Posaconazole. In Journal of Clinical Microbiology (Vol. 42, Issue 3, pp. 1376–1378). American Society for Microbiology. https://doi.org/10.1128/jcm.42.3.1376-1378.2004
Lonser	2001	English	Case report	1	1	1	Lonser, R. R., Brodke, D. S., & Dailey, A. T. (2001). Vertebral Osteomyelitis Secondary to Pseudallescheria boydii. In Journal of Spinal Disorders (Vol. 14, Issue 4, pp. 361–364). Ovid Technologies (Wolters Kluwer Health). https://doi.org/10.1097/00002517-200108000-00014
Lopes	1995	English	Case report	1	1	1	Lopes, J. O., Pereira, D. V., Streher, L. A., Fenalte, A. A., Alves, S. H., & Benevenga, J. P. (1995). Cutaneous zygomycosis caused byAbsidia corymbifera in a leukemic patient. In Mycopathologia (Vol. 130, Issue 2, pp. 89–92). Springer Science and Business Media LLC. https://doi.org/10.1007/bf01103455
Lopez	2014	English	Case report	1	1	1	Lopez, R., Hunter, A. R., Geoghegan, O., & Demertzi, E. (2014). Candida parapsilosis osteomyelitis. In Case Reports (Vol. 2014, Issue oct15 1, pp. bcr2014206520–bcr2014206520). BMJ. https://doi.org/10.1136/bcr-2014-206520
Lu D C	2007	English	Case report	1	1	0	Lu, D. C., Lim, D. A., & Chou, D. (2007). Lumbar Spine Coccidioidomycosis Osteomyelitis Requiring Lumbo-Pelvic Reconstruction. In Neurosurgery Quarterly (Vol. 17, Issue 3, pp. 156–160). Ovid Technologies (Wolters Kluwer Health). https://doi.org/10.1097/wnq.0b013e3180600bda
Luo	2017	English	Cohort study	1	1	0	Luo, J., Guo, L., Chen, H., Yang, P., Xiong, R., Peng, Y., & Yang, L. (2017). A study of pre-operative presence of micro-organisms in affected knee joints of rheumatoid arthritis patients who need total knee arthroplasty. In The Knee (Vol. 24, Issue 2, pp. 409–418). Elsevier BV. https://doi.org/10.1016/j.knee.2016.11.001
Ma, J	2022	English	Case report	1	1	1	Ma, J.-L., Liao, L., Wan, T., & Yang, F.-C. (2022). Isolated cryptococcal osteomyelitis of the ulna in an immunocompetent patient: A case report. In World Journal of Clinical Cases (Vol. 10, Issue 19, pp. 6617–6625). Baishideng Publishing Group Inc. https://doi.org/10.12998/wjcc.v10.i19.6617
Ma, L	2016	English	Case report	1	1	1	Ma, L., Tong, H., Ruan, L., Ling, Z., Ren, Y., & Zhou, X. (2016). Successful treatment of Candida tropicalis osteomyelitis with Micafungin in a leukemia patient. In IDCases (Vol. 6, pp. 109–111). Elsevier BV. https://doi.org/10.1016/j.idcr.2016.10.002
MacLean	2015	English	Case report	1	1	1	MacLean, I. S., Day, S. R., Moore, C. C., & Browne, J. A. (2015). Blastomycosis infection of the knee treated with staged total knee arthroplasty. In The Knee (Vol. 22, Issue 6, pp. 669–671). Elsevier BV. https://doi.org/10.1016/j.knee.2015.03.003
Magano	2015	English	Case report	1	1	1	Magano, R., Cortez, J., Ramos, E., & Trindade, L. (2015). Candida albicansosteomyelitis as a cause of chest pain and visual loss. In BMJ Case Reports (p. bcr2015211327). BMJ. https://doi.org/10.1136/bcr-2015-211327
Mahiquez	2008	English	Case report	1	1	1	Mahiquez, M., Bunton, K. L., Carney, G., Weinstein, M. A., & Small, J. M. (2008). Nonsurgical Treatment of Lumbosacral Blastomycosis Involving L2–S1. In Spine (Vol. 33, Issue 13, pp. E442–E446). Ovid Technologies (Wolters Kluwer Health). https://doi.org/10.1097/brs.0b013e3181760fe2
Malani	2002	English	case series	1	11	0	Malani, P. N., McNeil, S. A., Bradley, S. F., & Kauffman, C. A. (2002). Candida albicansSternal Wound Infections: A Chronic and Recurrent Complication of Median Sternotomy. In Clinical Infectious Diseases (Vol. 35, Issue 11, pp. 1316–1320). Oxford University Press (OUP). https://doi.org/10.1086/344192
Malekzadeh	1990	English	Case report	1	1	1	MALEKZADEH, M., OVERTURF, G. D., AUERBACH, S. B., WONG, L., & HIRSCH, M. (1990). Chronic, recurrent osteomyelitis caused by Scedosporium inflatum. In The Pediatric Infectious Disease Journal (Vol. 9, Issue 5, pp. 357–359). Ovid Technologies (Wolters Kluwer Health). https://doi.org/10.1097/00006454-199005000-00010
Maliwan	1984	English	Case report	1	1	1	Maliwan, N., Reyes, C. V., & Kippon, J. W. (1984). Osteomyelitis secondary to cutaneous mucormycosis. In The American Journal of Dermatopathology (Vol. 6, Issue 5, pp. 479–482). Ovid Technologies (Wolters Kluwer Health). https://doi.org/10.1097/00000372-198410000-00011
Mamishi	2005	English	Case report	1	1	1	Mamishi, S., Zomorodian, K., Saadat, F., Gerami-Shoar, M., Tarazooie, B., & Siadati, S. A. (2005). In Annals of Clinical Microbiology and Antimicrobials (Vol. 4, Issue 1, p. 4). Springer Science and Business Media LLC. https://doi.org/10.1186/1476-0711-4-4
Mandelia	2015	English	Case report	1	1	1	Agarwala, S., Mandelia, A., Garg, R., & Kale, S. (2015). Vertebral osteomyelitis and epidural abscess due to mucormycosis in a neonate with esophageal Atresia. In Journal of Clinical Neonatology (Vol. 4, Issue 4, p. 271). Medknow. https://doi.org/10.4103/2249-4847.161708
Manekar	2021	English	Cohort study	1	2	0	Manekar, V., Gadve, V., Dhote, V., & Radke, S. (2021). Evaluation of Secondary Chronic Suppurative Osteomyelitis of Jaw in 15 Cases: A Retrospective Analysis. In JOURNAL OF CLINICAL AND DIAGNOSTIC RESEARCH. JCDR Research and Publications. https://doi.org/10.7860/jcdr/2021/47426.15249
Mansour	2014	English	Case report	1	1	0	Mansour, A., & Jordan, K. (2014). Disseminated Cladophialophora bantiana disease in a patient with prediabetes. In Case Reports (Vol. 2014, Issue nov14 1, pp. bcr2014206426–bcr2014206426). BMJ. https://doi.org/10.1136/bcr-2014-206426
Marechal	2018	English	Case report	1	1	1	Marechal, E., Barry, F., Dalle, F., Basmaciyan, L., Valot, S., Sautour, M., Duvillard, C., Chavanet, P., Piroth, L., & Blot, M. (2018). Fatal invasive otitis with skull base osteomyelitis caused by Saksenaea vasiformis. In QJM: An International Journal of Medicine (Vol. 111, Issue 7, pp. 499–500). Oxford University Press (OUP). https://doi.org/10.1093/qjmed/hcy068
Marianelli	2014	English	Case report	1	1	1	Marianelli, L. G., Frassone, N., Marino, M., & Debes, J. (2014). Immune reconstitution inflammatory syndrome as histoplasmosis osteomyelitis in South America. In AIDS (Vol. 28, Issue 12, pp. 1848–1850). Ovid Technologies (Wolters Kluwer Health). https://doi.org/10.1097/qad.0000000000000325
Marra	2001	English	Case report	1	1	1	Marra, F., Robbins, G. M., Masri, B. A., Duncan, C., Wasan, K. M., Kwong, E. H., & Jewesson, P. J. (2001). Amphotericin B-loaded bone cement to treat osteomyelitis caused by Candida albicans. Canadian journal of surgery. Journal canadien de chirurgie, 44(5), 383–386.
Mathews	2016	English	Case report	1	1	1	Mathews, D. M., John, R., Verghese, V., Parmar, H., Chaudhary, N., Mishra, S., & Mathew, L. (2016). Histoplasma capsulatumInfection with Extensive Lytic Bone Lesions Mimicking LCH. In Journal of Tropical Pediatrics (p. fmw040). Oxford University Press (OUP). https://doi.org/10.1093/tropej/fmw040
Matsuki	2020	English	Case report	1	1	1	Matsuki, T., Miyamoto, S., & Yamashita, T. (2020). Cryptococcal osteomyelitis of the Zygomatic bone: a case report. In BMC Infectious Diseases (Vol. 20, Issue 1). Springer Science and Business Media LLC. https://doi.org/10.1186/s12879-020-05123-2
Matsushita	1985	English	Case report	1	1	1	Matsushita, T., & Suzuki, K. (1985). Spastic paraparesis due to cryptococcal osteomyelitis. A case report. Clinical orthopaedics and related research, (196), 279–284.
Matta	2010	English	Case report	1	2	1	Matta, R. F., El Hajje, M.-J., Safadieh, L., Salem, G., Hmaimess, G., Korkomaz, R., & Diab, N. A. (2010). PRIMARY STERNAL OSTEOMYELITIS. In Pediatric Infectious Disease Journal (Vol. 29, Issue 10, pp. 976–978). Ovid Technologies (Wolters Kluwer Health). https://doi.org/10.1097/inf.0b013e3181e0c928
McCabe	2010	English	Case report	1	1	1	McCabe, M. P., & Heck, R. K. (2010). Histoplasma Osteomyelitis Simulating Giant-Cell Tumor of the Distal Part of the Radius. In The Journal of Bone and Joint Surgery-American Volume (Vol. 92, Issue 3, pp. 708–714). Ovid Technologies (Wolters Kluwer Health). https://doi.org/10.2106/jbjs.h.01507
McCaslin	2015	English	Case series	1	1	0	McCaslin, A. F., Lall, R. R., Wong, A. P., Lall, R. R., Sugrue, P. A., & Koski, T. R. (2015). Thoracic spinal cord intramedullary aspergillus invasion and abscess. In Journal of Clinical Neuroscience (Vol. 22, Issue 2, pp. 404–406). Elsevier BV. https://doi.org/10.1016/j.jocn.2014.04.030
Mcullers	1998	English	Case report	1	1	1	McCullers, J. A., & Flynn, P. M. (1998). Candida tropicalisOsteomyelitis: Case Report and Review. In Clinical Infectious Diseases (Vol. 26, Issue 4, pp. 1000–1001). Oxford University Press (OUP). https://doi.org/10.1086/517629
McKee	1984	English	Case report	1	1	1	McKee, D. F., Barr, W. M., Bryan, C. S., & Lunceford, E. M., Jr (1984). Primary aspergillosis of the spine mimicking Pott's paraplegia. The Journal of bone and joint surgery. American volume, 66(9), 1481–1483.
McLeod	2019	English	Case report	1	15	1	McLeod, N., Fisher, M., & Lasala, P. R. (2019). Vertebral osteomyelitis due to Candida species. In Infection (Vol. 47, Issue 3, pp. 475–478). Springer Science and Business Media LLC. https://doi.org/10.1007/s15010-019-01294-6
Mehdi	2021	English	Case report	1	1	1	Mehdi, Z., Bhardwaj, N., Aggarwal, J., Kaur, N., & Singh, B. (2021). Facial Nerve Palsy with Total Ophthalmoplegia; a Novel Presentation of Fungal Invasion [JD]. Archives of Academic Emergency Medicine, 9(1), e54. https://doi.org/10.22037/aaem.v9i1.1305
Menachof	1990	English	Case report	1	1	1	Menachof, M. R., & Jackler, R. K. (1990). Otogenic skull base osteomyelitis caused by invasive fungal infection. In Otolaryngology–Head and Neck Surgery (Vol. 102, Issue 3, pp. 285–289). Wiley. https://doi.org/10.1177/019459989010200315
Mendhe	2021	English	Case report	1	1	0	Mendhe, D., Wankhede, P., Wanjari, M., & Alwadkar, S. (2021). Mucormycotic osteomyelitis of maxilla post-COVID patient: a case report. In Pan African Medical Journal (Vol. 39). Pan African Medical Journal. https://doi.org/10.11604/pamj.2021.39.275.30480
Mengji	2016	English	Case report	1	1	0	Mengji, A. K., Yaga, U. S., Gollamudi, N., Prakash, B., & Rajashekar, E. (2016). Mucormycosis in a surgical defect masquerading as osteomyelitis: a case report and review of literature. In Pan African Medical Journal (Vol. 23). Pan African Medical Journal. https://doi.org/10.11604/pamj.2016.23.16.8394
Meredith	1979	English	Case report	1	1	1	Meredith, H. C., John, J. F., Jr., Rogers, C. I., Gooneratne, N., & Kreutner, A., Jr. (1979). Case report 89. In Skeletal Radiology (Vol. 4, Issue 1, pp. 53–55). Springer Science and Business Media LLC. https://doi.org/10.1007/bf00350599
Michelson	1982	English	Case report	1	1	1	Michelson, J. B., Freedman, S. D., & Boyden, D. G. (1982). Aspergillus endophthalmitis in a drug abuser. Annals of ophthalmology, 14(11), 1051–1054.
Miller R	2021	English	Case report	1	1	1	Miller, R. P., Farrugia, L., Leask, J., Khalsa, K., Khanna, N., & Melia, L. (2021). Successful treatment of Rhizopus arrhizus rhino-orbital-cerebral mucormycosis with isavuconazole salvage therapy following extensive debridement. In Medical Mycology Case Reports (Vol. 32, pp. 39–42). Elsevier BV. https://doi.org/10.1016/j.mmcr.2021.03.005
Mimouni	2010	English	Case report	1	1	1	Mimouni, O., Curto, C.-L., Danvin, J.-B., Thomassin, J.-M., & Dessi, P. (2010). Sinonasal mucormycosis: Case report. In European Annals of Otorhinolaryngology, Head and Neck Diseases (Vol. 127, Issue 1, pp. 27–29). Elsevier BV. https://doi.org/10.1016/j.anorl.2010.02.007
Mirhosseini	2013	English	Case report	1	1	1	Mirhosseini, S. J., Salehi, M., Ali-Hassan-Sayegh, S., Forouzannia, K., & Karimi-Bondarabadi, A. A. (2013). Costochondritis caused by Aspergillus flavus following cardiac surgery. Acta medica Iranica, 51(10), 733–735.
Mirochnik	2014	English	Case report	1	1	0	Mirochnik, B. D., Lev, S., & Weingarten, E. P. (2014). Case 209: Disseminated coccidioidal spondylodiskitis. Radiology, 272(3), 914–918. https://doi.org/10.1148/radiol.14112328
Mithra	2012	English	Case report	1	1	0	Mithra, R.; Baskaran, P.; Sathyakumar, M.;(2012)Diabetes mellitus a major systemic contributor for invasive rhinomaxillary mucormycosis - A case report; Biomedicine - Volume 32, Issue 4, pp. 596-599 - published 2012-01-01
Mogavero	1991	English	Case report	1	1	0	Mogavero, G. T., Fishman, E. K., & Magid, D. (1991). Osseous sporotrichosis: ct appearance case report. In Clinical Imaging (Vol. 15, Issue 1, pp. 56–58). Elsevier BV. https://doi.org/10.1016/0899-7071(91)90049-2
Mohammadpour	2010	English	Case report	1	1	1	Mohammadpour, M., Mamishi, S., Oaji, M., Pourpak, Z., & Parvaneh, N. (2010). Successful treatment of fungal osteomyelitis with voriconazole in a patient with chronic granulomatous disease. Iranian journal of pediatrics, 20(4), 487–490.
Mohan	2016	English	Case report	1	1	1	Mohan, R., & Gopakumar, T. S. (2016). Clinico-radiological improvement in an immunocompetent patient presented with scedosporium apiospermum osteomyelitis. In Journal of Clinical Orthopaedics and Trauma (Vol. 7, pp. 134–137). Elsevier BV. https://doi.org/10.1016/j.jcot.2016.02.006
Moniot	2019	English	Case report	1	1	1	Moniot, M., Montava, M., Ranque, S., Scemama, U., Cassagne, C., & Arthur, V. (2019). Malignant Aspergillus flavus Otitis Externa with Jugular Thrombosis. In Emerging Infectious Diseases (Vol. 25, Issue 4, pp. 830–832). Centers for Disease Control and Prevention (CDC). https://doi.org/10.3201/eid2504.180710
Monsanto	1986	English	Case report	1	1	0	Monsanto, E. H., Johnston, A. D., & Dick, H. M. (1986). Isolated blastomycotic osteomyelitis: A case simulating a malignant tumor of the distal radius. In The Journal of Hand Surgery (Vol. 11, Issue 6, pp. 896–898). Elsevier BV. https://doi.org/10.1016/s0363-5023(86)80246-5
Monsignore	2012	English	Case series	1	19	0	Monsignore, L. M., Martinez, R., Simão, M. N., Teixeira, S. R., Elias Jr, J., & Nogueira-Barbosa, M. H. (2011). Radiologic findings of osteoarticular infection in paracoccidioidomycosis. In Skeletal Radiology (Vol. 41, Issue 2, pp. 203–208). Springer Science and Business Media LLC. https://doi.org/10.1007/s00256-011-1214-3
Monteiro	2021	English	Case report	1	1	1	Monteiro, O. M. C., Higa Júnior, M. G., Palhares, M. A., Nunes, M. de O., Melhem, M. de S. C., & Chang, M. R. (2021). A Rare Case of Aspergillus Mediastinitis After Coronary Artery Bypass Surgery: A Case Report and Literature Review. In American Journal of Case Reports (Vol. 22). International Scientific Information, Inc. https://doi.org/10.12659/ajcr.933193
Moorman	2021	English	Case series	1	11	0	Moorman, C. M., Anslow, P., & Elston, J. S. (1999). Is sphenoid sinus opacity significant in patients with optic neuritis? In Eye (Vol. 13, Issue 1, pp. 76–82). Springer Science and Business Media LLC. https://doi.org/10.1038/eye.1999.15
Morgand	2015	English	Case series	1	2	1	Morgand, M., Rammaert, B., Poirée, S., Bougnoux, M.-E., Tran, H., Kania, R., Chrétien, F., Jouvion, G., & Lortholary, O. (2015). Chronic Invasive Aspergillus Sinusitis and Otitis with Meningeal Extension Successfully Treated with Voriconazole. In Antimicrobial Agents and Chemotherapy (Vol. 59, Issue 12, pp. 7857–7861). American Society for Microbiology. https://doi.org/10.1128/aac.01506-15
Morris	2006	English	Case report	1	1	1	Morris, S. K., Brophy, J., Richardson, S. E., Summerbell, R., Parkin, P. C., Jamieson, F., Limerick, B., Wiebe, L., & Ford-Jones, E. L. (2006). Blastomycosis in Ontario, 1994–2003. In Emerging Infectious Diseases (Vol. 12, Issue 2, pp. 274–279). Centers for Disease Control and Prevention (CDC). https://doi.org/10.3201/eid1202.050849
Morrow	1986	English	Case report	1	1	1	Morrow, J. D., & Manian, F. A. (1986). Vertebral osteomyelitis due to Candida glabrata. A case report. Journal of the Tennessee Medical Association, 79(7), 409–410.
Moschovi	2004	English	Case report	1	1	1	Moschovi, M., Trimis, G., Anastasopoulos, J., Kanariou, M., Raftopoulou, A., & Tzortzatou-Stathopoulou, F. (2004). Subacute vertebral osteomyelitis in a child with diabetes mellitus associated with Fusarium. In Pediatrics International (Vol. 46, Issue 6, pp. 740–742). Wiley. https://doi.org/10.1111/j.1442-200x.2004.01994.x
Most	2020	English	Case report	1	1	1	Most, Z. M., Lieu, T., Filkins, L., Nicolaides, R., Rakheja, D., Gelfand, A., & Kahn, J. (2020). Disseminated Nannizziopsis Infection in an Adolescent With a STAT1 Mutation. In Open Forum Infectious Diseases (Vol. 7, Issue 9). Oxford University Press (OUP). https://doi.org/10.1093/ofid/ofaa390
Motevasseli	2022	English	Case series	1	13	0	Motevasseli, S., Nazarpour, A., Dalili Kajan, Z., Yousefi, Z., Khosravifard, N., Kashi, F., & Roudbari, N. (2022). Post-COVID mucormycosis osteomyelitis and its imaging manifestations in the North of Iran: case series. In Oral Radiology. Springer Science and Business Media LLC. https://doi.org/10.1007/s11282-022-00650-x
Mouas	2015	English	Case series	1	20	1	Mouas, H., Lutsar, I., Dupont, B., Fain, O., Herbrecht, R., Lescure, F., & Lortholary, O. (2005). Voriconazole for Invasive Bone Aspergillosis: A Worldwide Experience of 20 Cases. In Clinical Infectious Diseases (Vol. 40, Issue 8, pp. 1141–1147). Oxford University Press (OUP). https://doi.org/10.1086/428734
Mullins	1993	English	Case report	1	1	1	Mullins, R. F., Still, J. M., Jr, Savage, J., Davis, J. B., & Law, E. J. (1993). Osteomyelitis of the spine in a burn patient due to Candida albicans. In Burns (Vol. 19, Issue 2, pp. 174–176). Elsevier BV. https://doi.org/10.1016/0305-4179(93)90045-a
Muñiz	2000	English	Case report	1	1	1	Muñiz, A. E., & Evans, T. (2000). Chronic paronychia, osteomyelitis, and paravertebral abscess in a child with blastomycosis. In The Journal of Emergency Medicine (Vol. 19, Issue 3, pp. 245–248). Elsevier BV. https://doi.org/10.1016/s0736-4679(00)00243-2
Munk	1997	English	Case report	1	1	1	Munk, P. L., Lee, M. J., Poon, P. Y., O’Connell, J. X., Coupland, D. B., Janzen, D. L., Logan, P. M., & Dvorak, M. F. (1997). Candida osteomyelitis and disc space infection of the lumbar spine. In Skeletal Radiology (Vol. 26, Issue 1, pp. 42–46). Springer Science and Business Media LLC. https://doi.org/10.1007/s002560050189
Murray	1977	English	Case report	1	1	1	Murray, H. W., Fialk, M. A., & Roberts, R. B. (1976). Candida arthritis. In The American Journal of Medicine (Vol. 60, Issue 4, pp. 587–595). Elsevier BV. https://doi.org/10.1016/0002-9343(76)90728-2
Muscolo	2009	English	Cohort study	1	6	1	Muscolo, L. D., Carbo, L., Aponte-Tinao, L. A., Ayerza, M. A., & Makino, A. (2009). Massive Bone Loss from Fungal Infection after Anterior Cruciate Ligament Arthroscopic Reconstruction. In Clinical Orthopaedics &amp; Related Research (Vol. 467, Issue 9, pp. 2420–2425). Ovid Technologies (Wolters Kluwer Health). https://doi.org/10.1007/s11999-009-0714-0
Musoke	2001	English	Case report	1	1	1	Musoke F. (2001). Spinal African histoplasmosis simulating tuberculous spondylitis. African health sciences, 1(1), 28–29.
Mutchnick	2015	English	Case report	1	1	1	Mutchnick, S., Soares, D., & Shkoukani, M. (2015). To exenterate or not? An unusual case of pediatric rhinocerebral mucormycosis. In International Journal of Pediatric Otorhinolaryngology (Vol. 79, Issue 2, pp. 267–270). Elsevier BV. https://doi.org/10.1016/j.ijporl.2014.11.028
Nahra	2017	English	Case report	1	1	1	Nahra, R., Hoedt, C., Jagga, S., Ren, S., & Kim, T. W. B. (2017). Candida albicans Sacral Osteomyelitis Causing Necrosis of a Sacral Nerve Root. In JBJS Case Connector (Vol. 7, Issue 3, pp. e48–e48). Ovid Technologies (Wolters Kluwer Health). https://doi.org/10.2106/jbjs.cc.16.00224
Naik P	2021	English	Case report	1	1	1	Naik, P. P., Bhatt, K., Richards, E. C., Bates, T., Jahshan, F., Chavda, S. V., & Ahmed, S. K. (2020). A Rare Case of Fungal Rhinosinusitis Caused by Scedosporium apiopermum. In Head and Neck Pathology (Vol. 15, Issue 3, pp. 1059–1063). Springer Science and Business Media LLC. https://doi.org/10.1007/s12105-020-01248-7
Nambiar	2018	English	Case report	1	1	1	Nambiar, P., Cober, E., Johnson, L., & Brizendine, K. D. (2018). FatalFusariuminfection manifesting as osteomyelitis following previous treatment with amphotericin B in a multi-visceral transplant: Case report and review ofFusariuminfections in solid organ transplantation. In Transplant Infectious Disease (Vol. 20, Issue 3, p. e12872). Wiley. https://doi.org/10.1111/tid.12872
Nandeesh	2010	English	Case report	1	1	1	Nandeesh, B., Kini, U., & Alexander, B. (2009). Vertebral osteomyelitis with a rare etiology diagnosed by fine-needle aspiration cytology. In Diagnostic Cytopathology (p. NA-NA). Wiley. https://doi.org/10.1002/dc.21212
Nankeu	2012	English	Case report	1	1	1	Nankeu, S., Djaha, J.-M., Saint Marcoux, B., Kaci, R., & Debandt, M. (2012). Disseminated cryptococcosis revealed by vertebral osteomyelitis in an immunocompetent patient. In Joint Bone Spine (Vol. 79, Issue 6, pp. 629–631). Elsevier BV. https://doi.org/10.1016/j.jbspin.2012.06.002
Nasca	1985	English	Case report	1	1	1	NASCA, R. J., & McELVEIN, R. B. (1985). Aspergillus Fumigatus Osteomyelitis of the Thoracic Spine Treated by Excision and Interbody Fusion. In Spine (Vol. 10, Issue 9, pp. 848–850). Ovid Technologies (Wolters Kluwer Health). https://doi.org/10.1097/00007632-198511000-00013
Nasrawi	2020	English	Case report	1	1	1	Nasrawi, F., Heidari, A., Aljashamy, T., Mangat, N., Bhaika, J., Kaur, S., Kuran, R., & Johnson, R. (2020). Disseminated Coccidioidomycosis Presenting as Polyarticular Septic Arthritis: A Case Report. In Journal of Investigative Medicine High Impact Case Reports (Vol. 8, p. 232470962097489). SAGE Publications. https://doi.org/10.1177/2324709620974894
Natesan	2007	English	Case report	1	1	1	NATESAN, S., ABRAHAM, G., MATHEW, M., LALITHA, M. K., & SRINIVASAN, C. N. (2007). Secondary sternal Aspergillus osteomyelitis in a diabetic hemodialysis patient with previous allograft rejection. In Hemodialysis International (Vol. 11, Issue 4, pp. 403–405). Wiley. https://doi.org/10.1111/j.1542-4758.2007.00208.x
Nathan	1974	English	Case report	1	1	1	Nathan C. F. (1974). Cryptococcal osteomyelitis treated with 5-fluorocytosine. The American review of respiratory disease, 110(1), 78–81. https://doi.org/10.1164/arrd.1974.110.1.78
Navanukroh	2014	English	Case report	1	1	1	Navanukroh, O., Jitmuang, A., Chayakulkeeree, M., & Ngamskulrungroj, P. (2014). DisseminatedCunninghamella bertholletiaeinfection with spinal epidural abscess in a kidney transplant patient: case report and literature review. In Transplant Infectious Disease (Vol. 16, Issue 4, pp. 658–665). Wiley. https://doi.org/10.1111/tid.12251
Neale T, M	1987	English	Case report	1	1	1	NEALE, T. J., MUIR, J. C., & DRAKE, B. (1987). THE IMMUNOCHEMICAL CHARACTERISATION OF CIRCULATING IMMUNE COMPLEX CONSTITUENTS IN CANDIDA ALBICANS OSTEOMYELITIS BY ISOELECTRIC FOCUSING, IMMUNOBLOT, AND IMMUNOPRINT. In Australian and New Zealand Journal of Medicine (Vol. 17, Issue 2, pp. 201–209). Wiley. https://doi.org/10.1111/j.1445-5994.1987.tb00041.x
Nicholson S	2016	English	Case series	1	2	1	Nicholson, S., King, R., Chumas, P., Russell, J., & Liddington, M. (2016). Aspergillus Osteomyelitis of the Skull. In Journal of Craniofacial Surgery (Vol. 27, Issue 5, pp. e504–e506). Ovid Technologies (Wolters Kluwer Health). https://doi.org/10.1097/scs.0000000000002797
Nikkanen	2002	English	Case report	1	1	1	Nikkanen, H. E., Brown, D. F. M., & Nadel, E. S. (2002). Low back pain. In The Journal of Emergency Medicine (Vol. 22, Issue 3, pp. 279–283). Elsevier BV. https://doi.org/10.1016/s0736-4679(01)00484-x
Nilesh	2022	English	Cohort study	1	38	0	Nilesh, K., Patil, P., Patil, D., & Patil, M. (2022). Non-radiation and non-drug–induced maxillary osteomyelitis: Study of underlying risk factors, presentation, management and treatment outcomes. In Medical Journal Armed Forces India (Vol. 78, pp. S145–S151). Elsevier BV. https://doi.org/10.1016/j.mjafi.2020.06.008
Noroy	2019	English	Case report	1	1	1	Noroy, L., Pujo, K., Leghzali-Moise, H., & Saison, J. (2020). Aspergillus necrotizing otitis externa with temporomandibulozygomatic involvement. In European Annals of Otorhinolaryngology, Head and Neck Diseases (Vol. 137, Issue 2, pp. 127–129). Elsevier BV. https://doi.org/10.1016/j.anorl.2019.09.010
Nottebart	1974	English	Case report	1	2	1	Nottebart, H. C., McGehee, R. F., & Utz, J. P. (1974). Cryptococcus neoformans osteomyelitis: case report of two patients. Sabouraudia, 12(2), 127–132.
Nowak	2018	English	Case report	1	1	1	Nowak, S., Bollmann, T., Rosenstengel, C., Rathmann, E., Ribback, S., Ewert, R., & Schroeder, H. W. S. (2018). Voriconazole as mono-therapy in orbitofrontal erosive aspergillosis without gross total resection: A case report and review of literature. In Clinical Neurology and Neurosurgery (Vol. 172, pp. 93–95). Elsevier BV. https://doi.org/10.1016/j.clineuro.2018.06.043
Nowbakht	2017	English	Case report	1	1	1	Nowbakht, C., Garrity, K., Webber, N., Eraso, J., & Ostrosky-Zeichner, L. (2017). Prosthetic Joint Infection Due to Histoplasma capsulatum Complicating a Total Knee Arthroplasty. In Open Forum Infectious Diseases (Vol. 4, Issue 3). Oxford University Press (OUP). https://doi.org/10.1093/ofid/ofx118
Nuovo	1988	English	Case report	1	2	1	Nuovo, M. A., Simmonds, J. E., Chacho, M. S., & McKitrick, J. C. (1988). Fusarium solani Osteomyelitis with Probable Nosocomial Spread. In American Journal of Clinical Pathology (Vol. 90, Issue 6, pp. 738–741). Oxford University Press (OUP). https://doi.org/10.1093/ajcp/90.6.738
Ochiai	2003	English	Case report	1		1	Ochiai, N., Shimazaki, C., Uchida, R., Fuchida, S., Okano, A., Ashihara, E., Inaba, T., Fujita, N., & Nakagawa, M. (2003). Disseminated Infection Due to Scedosporium apiospermum in a Patient with Acute Myelogenous Leukemia. In Leukemia &amp; Lymphoma (Vol. 44, Issue 2, pp. 369–372). Informa UK Limited. https://doi.org/10.1080/1042819021000029957
O'Doherty	2005	English	Case report	1	1	1	O’Doherty, M., Hannan, M., & Fulcher, T. (2005). Voriconazole in the Treatment of Fungal Osteomyelitis of the Orbit in the Immunocompromised Host. In Orbit (Vol. 24, Issue 4, pp. 285–289). Informa UK Limited. https://doi.org/10.1080/01676830500187696
Oehler	2019	English	Case report	1	1	1	Oehler, R. L., Katzman, J. H., Kraitman, N., Vega-Rodriguez, V., & Toney, J. F. (2019). Sticks and bones: Traumatic phaeohyphomycosis presenting as an epidural scalp abscess and cranial osteomyelitis. In Medical Mycology Case Reports (Vol. 24, pp. 75–77). Elsevier BV. https://doi.org/10.1016/j.mmcr.2019.04.011
O'guinn	2015	English	Case report	1	1	1	O′Guinn, D. J., Serletis, D., & Kazemi, N. (2016). Fungal osteomyelitis with vertebral re-ossification. In International Journal of Surgery Case Reports (Vol. 19, pp. 1–3). Elsevier BV. https://doi.org/10.1016/j.ijscr.2015.11.031
Oh	2015	English	Case report	1	1	1	Oh, D.-Y., Madhusoodhan, P. P., Springer, D. J., Inglima, K., Chaudhri, A. A., Heitman, J., Raetz, E. A., Khaitan, A., & Rigaud, M. (2015). Cryptococcal Osteomyelitis in an Adolescent Survivor of T-Cell Acute Lymphoblastic Leukemia. In Pediatric Infectious Disease Journal (Vol. 34, Issue 6, pp. 662–666). Ovid Technologies (Wolters Kluwer Health). https://doi.org/10.1097/inf.0000000000000687
Ohki	2001	English	Case report	1	1	1	Ohki, M., Ito, K., & Ishimoto, S. (2001). Fungal mastoiditis in an immunocompetent adult. In European Archives of Oto-Rhino-Laryngology (Vol. 258, Issue 3, pp. 106–108). Springer Science and Business Media LLC. https://doi.org/10.1007/s004050100322
Okada	2015	English	Case report	1	1	1	Okada, M., Hato, N., Okada, Y., Sato, E., Yamada, H., Hakuba, N., & Gyo, K. (2015). A case of hypertrophic cranial pachymeningitis associated with invasive Aspergillus mastoiditis. In Auris Nasus Larynx (Vol. 42, Issue 6, pp. 488–491). Elsevier BV. https://doi.org/10.1016/j.anl.2015.04.009
Oleinik	1993	English	Case report	1	1	1	Oleinik, E., Della-Latta, P., Rinaldi, M., & Saiman, L. (1993). Candida Lusitaniae Osteomyelitis in a Premature Infant. In American Journal of Perinatology (Vol. 10, Issue 04, pp. 313–315). Georg Thieme Verlag KG. https://doi.org/10.1055/s-2007-994749
Olenczak	2018	English	Case report	1	1	0	Olenczak, J. B., Shaffrey, E., Shaeffer, C. A., & Black, J. S. (2019). Third Molar Eruption and Hardware Fungal Infection Following Treatment of Mandibular Angle Fracture. In Journal of Craniofacial Surgery (Vol. 30, Issue 2, pp. 529–531). Ovid Technologies (Wolters Kluwer Health). https://doi.org/10.1097/scs.0000000000005040
Oliverson	2002	English	Case report	1	1	0	Oliversen, T. J., Joshi, A., Nana, A., & Lindsey, R. W. (2002). Chronic Tibial Osteomyelitis Caused by Candida parapsiliosis. In Orthopedics (Vol. 25, Issue 7, pp. 763–764). SLACK, Inc. https://doi.org/10.3928/0147-7447-20020701-19
Omene	1984	English	Case series	1	27	1	Omene, J. A., Odita, J. C., & Okolo, A. A. (1984). Neonatal osteomyelitis in Nigerian infants. In Pediatric Radiology (Vol. 14, Issue 5, pp. 318–322). Springer Science and Business Media LLC. https://doi.org/10.1007/bf01601884
Onwasoigwe	1999	English	Case report	1	1	1	Onwuasoigwe, O. (1999). Fluconazole in the therapy of multiple osteomyelitis in African histoplasmosis. In International Orthopaedics (Vol. 23, Issue 2, pp. 82–84). Springer Science and Business Media LLC. https://doi.org/10.1007/s002640050312
Onwasoigwe, G	1998	English	Case report	1	1	1	Onwuasoigwe, O., & Gugnani, H. C. (1998). African histoplasmosis: osteomyelitis of the radius. In Mycoses (Vol. 41, Issues 3–4, pp. 105–107). Wiley. https://doi.org/10.1111/j.1439-0507.1998.tb00309.x
Owen	1992	English	Case report	1	1	1	Owen, P. G., Willis, B. K., & Benzel, E. C. (1992). Torulopsis Glabrata Vertebral Osteomyelitis. In Journal of Spinal Disorders (Vol. 5, Issue 3, pp. 370–373). Ovid Technologies (Wolters Kluwer Health). https://doi.org/10.1097/00002517-199209000-00018
Oz	2005	English	Case report	1	1	1	Öz, Y., Dinleyici, E. Ç., İnan, U., & Kiraz, N. (2012). Osteomyelitis Due to Aspergillus flavus in an Immunocompetent Child with Fatco Syndrome: A Case Report and Literature Review. In Journal of Pediatric Infection (Vol. 6, Issue 4, pp. 163–166). Bilimsel Tip Publishing House. https://doi.org/10.5152/ced.2012.46
Ozdemir	2008	English	Case report	1	1	1	Ozdemir, N., Celik, L., Oğuzoğlu, S., Yildirim, L., & Bezircioğlu, H. (2008). Cervical vertebral osteomyelitis and epidural abscess caused by Candida albicans in a patient with chronic renal failure. Turkish neurosurgery, 18(2), 207–210.
Pandey, B	2011	English	Case series	1	4	1	Pandey, A., Bansal, V., Asthana, A. K., Trivedi, V., Madan, M., & Das, A. (2011). Maxillary osteomyelitis by mucormycosis: report of four cases. In International Journal of Infectious Diseases (Vol. 15, Issue 1, pp. e66–e69). Elsevier BV. https://doi.org/10.1016/j.ijid.2010.09.003
Panicker	2021	English	Case report	1	1	1	Panicker, R., Moorthy, R. K., & Rupa, V. (2021). Unusual complications of bone wax at the skull base. In The Journal of Laryngology &amp; Otology (Vol. 135, Issue 3, pp. 217–223). Cambridge University Press (CUP). https://doi.org/10.1017/s0022215121000414
Parek	2021	English	Case report	1	1	1	Parekh, M. A., & Pacheco, V. H. (2021). Gradenigo’s and Vernet’s syndrome in an adult man with Candida mastoiditis. In BMJ Case Reports (Vol. 14, Issue 4, p. e241006). BMJ. https://doi.org/10.1136/bcr-2020-241006
Parize, M	2018	English	Case report	1	1	1	Parize, P., Mamez, A.-C., Garcia-Hermoso, D., Dumaine, V., Poirée, S., Kauffmann-Lacroix, C., Jullien, V., Lortholary, O., & Lanternier, F. (2019). Successful Treatment of Saksenaea sp. Osteomyelitis by Conservative Surgery and Intradiaphyseal Incorporation of Amphotericin B Cement Beads. In Antimicrobial Agents and Chemotherapy (Vol. 63, Issue 1). American Society for Microbiology. https://doi.o…
Parize, C	2009	English	Case series	1	2	1	Parize, P., Chandesris, M.-O., Lanternier, F., Poirée, S., Viard, J.-P., Bienvenu, B., Mimoun, M., Méchai, F., Mamzer, M.-F., Herman, P., Bougnoux, M.-E., Lecuit, M., & Lortholary, O. (2009). Antifungal Therapy of Aspergillus Invasive Otitis Externa: Efficacy of Voriconazole and Review. In Antimicrobial Agents and Chemotherapy (Vol. 53, Issue 3, pp. 1048–1053). American Society for Microbiology…
Park	2021	English	Case report	1	1	1	Park, Y. L., Cho, S., & Kim, J.-W. (2021). Mucormycosis originated total maxillary and cranial base osteonecrosis: a possible misdiagnosis to malignancy. In BMC Oral Health (Vol. 21, Issue 1). Springer Science and Business Media LLC. https://doi.org/10.1186/s12903-021-01411-8
Parker	1996	English	Case report	1	1	1	Parker, K. M., Nicholson, J. K., Cezayirli, R. C., & Biggs, P. J. (1996). Aspergillosis of the sphenoid sinus: Presentation as a pituitary mass and postoperative gallium-67 imaging. In Surgical Neurology (Vol. 45, Issue 4, pp. 354–358). Elsevier BV. https://doi.org/10.1016/0090-3019(95)00484-x
Pasticci	2019	English	Case report	1	1	1	Pasticci, M. B., Papalini, C., Leli, A., & Bruno, G. (2019). Two-stage revision and systemic antifungal therapy of Candida glabrata primary prosthetic hip infection successfully treated: a case report. In Journal of Medical Case Reports (Vol. 13, Issue 1). Springer Science and Business Media LLC. https://doi.org/10.1186/s13256-019-2095-7
Patel	2015	English	Case report	1	1	1	Patel, K. R., Szczodry, M., Neckrysh, S., & Siemionow, K. (2015). Anterior cervical corpectomy and fusion for blastomycosis causing destruction of C6 vertebra: a case report. In Journal of Medical Case Reports (Vol. 9, Issue 1). Springer Science and Business Media LLC. https://doi.org/10.1186/s13256-015-0762-x
Pathak	2021	English	Case report	1	1	0	Pathak, K. ., Karadwal, A. ., Nayak, P. ., & Nayak, S. . (2021). Mucormycosis in Post Covid Patient - A Case Report. Indian Journal of Forensic Medicine & Toxicology, 15(3), 240–244. https://doi.org/10.37506/ijfmt.v15i3.15311
Perlmutter	1980	English	Case report	1	1	1	PERLMUTTER, I., PERLMUTTER, D., & HYAMS, P. J. (1980). Fungal Infection of the Brain. In Southern Medical Journal (Vol. 73, Issue 4, pp. 499–500). Southern Medical Association. https://doi.org/10.1097/00007611-198004000-00025
Petrikkos	2001	English	Case report	1	2	1	Petrikkos, G., Skiada, A., Sabatakou, H., Antoniadou, A., Dosios, T., & Giamarellou, H. (2001). Case Report. Successful treatment of two cases of post-surgical sternal osteomyelitis, due toCandida kruseiandCandida albicans, respectively, with high doses of triazoles (fluconazole, itraconazole). In Mycoses (Vol. 44, Issues 9–10, pp. 422–425). Wiley. https://doi.org/10.1046/j.1439-0507.2001.00673.x
Pikado	2003	English	Case report	1	1	1	Picado, C. H. F., Garcia, F. L., & Barbieri, C. H. (2003). Isolated Hip Infection by Paracoccidioides Brasiliensis: A Case Report. In HIP International (Vol. 13, Issue 3, pp. 193–195). SAGE Publications. https://doi.org/10.1177/112070000301300312
Pillsbury	2020	English	Case report	1	1	1	Pillsbury, M. M., Rubio, L. A., Lucas, C.-H. G., & Babik, J. M. (2020). Coccidioidomycosis Presenting with Fever and Back Pain. In Journal of General Internal Medicine (Vol. 35, Issue 6, pp. 1887–1888). Springer Science and Business Media LLC. https://doi.org/10.1007/s11606-020-05765-7
Pinto	2008	English	Case report	1	1	1	Pinto, L. M., & Udwadia, Z. F. (2008). A 24-Year-Old Man With Giddiness, Hemoptysis, and Skin Lesions. In Chest (Vol. 134, Issue 5, pp. 1084–1087). Elsevier BV. https://doi.org/10.1378/chest.08-0393
Pirofski	1990	English	Case report	1		1	Pirofski, L.-A., & Casadevall, A. (1990). Mixed Staphylococcal and Cryptococcal Epidural Abscess in a Patient with AIDS. In Clinical Infectious Diseases (Vol. 12, Issue 5, pp. 964–965). Oxford University Press (OUP). https://doi.org/10.1093/clinids/12.5.964
Platt	1993	English	Case report	1	1	1	PLATT, S. L., NOTTERMAN, D. A., & WINCHESTER, P. (1993). Fungal osteomyelitis and sepsis from intraosseous infusion. In Pediatric Emergency Care (Vol. 9, Issue 3, pp. 149–150). Ovid Technologies (Wolters Kluwer Health). https://doi.org/10.1097/00006565-199306000-00008
Poliner	1979	English	Case report	1	1	1	Poliner, J. R., Wilkins, E. B., & Fernald, G. W. (1979). Localized osseous cryptococcosis. In The Journal of Pediatrics (Vol. 94, Issue 4, pp. 597–599). Elsevier BV. https://doi.org/10.1016/s0022-3476(79)80020-7
Pope	1982	English	Case report	1	1	1	Pope T. L., Jr (1982). Pediatric Candida albicans arthritis: case report of hip involvement with a review of the literature. Progress in pediatric surgery, 15, 271–283.
Porte	2006	English	Case report	1	1	1	Porte, L., Khatibi, S., Hajj, L. E., Cassaing, S., Berry, A., Massip, P., Linas, M. D., Magnaval, J. F., Sans, N., & Marchou, B. (2006). Scedosporium apiospermum mycetoma with bone involvement successfully treated with voriconazole. In Transactions of the Royal Society of Tropical Medicine and Hygiene (Vol. 100, Issue 9, pp. 891–894). Oxford University Press (OUP). https://doi.org/10.1016/j.trstm…
Pranave	2021	English	case series	1	7	1	Pranave, P., Kshirsagar, R. A., Sardeshmukh, A., Warade, P., & Mishra, P. (2021). Post COVID-19 Mucormycosis in Immunocompromised Individuals with Uncontrolled Diabetes Mellitus: A Series of Seven Cases. In JOURNAL OF CLINICAL AND DIAGNOSTIC RESEARCH. JCDR Research and Publications. https://doi.org/10.7860/jcdr/2021/50087.15646
Prendiville	2000	English	case report	1	1	1	Prendiville, S., Bielamowicz, S. A., Hawrych, A., & Deeb, Z. E. (2000). Isolated Cryptococcal Sphenoid Sinusitis with Septicemia, Meningitis, and Subsequent Skull Base Osteomyelitis in an Immunocompetent Patient. In Otolaryngology–Head and Neck Surgery (Vol. 123, Issue 3, pp. 277–279). Wiley. https://doi.org/10.1067/mhn.2000.104777
Pudipeddi	2016	English	case report	1	1	1	Pudipeddi, A. V., Liu, K., Watson, G. F., Davis, R. J., & Strasser, S. I. (2016). Cryptococcal osteomyelitis of the skull in a liver transplant patient. In Transplant Infectious Disease (Vol. 18, Issue 6, pp. 954–956). Wiley. https://doi.org/10.1111/tid.12602
Puri	2011	English	case report	1	1	1	Puri, V., Johnson, S. M., & Munfakh, N. A. (2011). Fungal Osteomyelitis Masquerading as a Chest Wall Tumor. In The Annals of Thoracic Surgery (Vol. 91, Issue 1, p. 304). Elsevier BV. https://doi.org/10.1016/j.athoracsur.2010.04.084
Quaesaet	2018	English	case report	1	1	1	Quaesaet, L., Stindel, E., Lanternier, F., Williams, T., Jaffuel, S., Moalic, E., Garcia Hermoso, D., Lortholary, O., & Ansart, S. (2018). Miltefosine-based regimen as salvage therapy in Lomentospora prolificans bone and joint infection. In Médecine et Maladies Infectieuses (Vol. 48, Issue 1, pp. 63–65). Elsevier BV. https://doi.org/10.1016/j.medmal.2017.10.005
Quindos	1990	English	case report	1	1	0	Quindós, G., Rowe, I. F., Higgens, C. S., Pontón, J., Cisterna, R., & Mackenzie, D. W. R. (1990). Candidal infection of bone: Assessment of serologic tests in diagnosis and management. In Diagnostic Microbiology and Infectious Disease (Vol. 13, Issue 4, pp. 297–302). Elsevier BV. https://doi.org/10.1016/0732-8893(90)90020-v
Radhakrishnan	2020	English	case report	1	1	1	Radhakrishnan, S., Mujeeb, H., & Radhakrishnan, C. (2020). Central skull base osteomyelitis secondary to invasive aspergillus sphenoid sinusitis presenting with isolated 12th nerve palsy. In IDCases (Vol. 22, p. e00930). Elsevier BV. https://doi.org/10.1016/j.idcr.2020.e00930
Radike	2011	English	case report	1		1	Radike, K., Kunzmann, S., Abele-Horn, M., Beer, M., & Hebestreit, H. (2011). Osteoarticular infection by Candida albicans in an infant with cystic fibrosis. In Journal of Medical Microbiology (Vol. 60, Issue 10, pp. 1542–1545). Microbiology Society. https://doi.org/10.1099/jmm.0.031757-0
Raftopoulos	1998	English	case report	1	1	1	Raftopoulos, I., Meller, J. L., Harris, V., & Reyes, H. M. (1998). Cryptococcal rib osteomyelitis in a pediatric patient. In Journal of Pediatric Surgery (Vol. 33, Issue 5, pp. 771–773). Elsevier BV. https://doi.org/10.1016/s0022-3468(98)90216-0
Raj	2013	English	case report	1	1	1	Raj, Ka., Srinivasamurthy, B., Ilavarasi Sinduja, M., & Nagarajan, K. (2013). A rare case of spontaneous Aspergillus spondylodiscitis with epidural abscess in a 45-year-old immunocompetent female. In Journal of Craniovertebral Junction and Spine (Vol. 4, Issue 2, p. 82). Medknow. https://doi.org/10.4103/0974-8237.128538
Rajkomar	2006	English	case report	1	1	1	Rajkomar, I., & Moss, T. (2006). Aspergillus osteomyelitis of the thumb in a 5-year-old child. In European Journal of Plastic Surgery (Vol. 29, Issue 1, pp. 41–43). Springer Science and Business Media LLC. https://doi.org/10.1007/s00238-005-0020-3
Ramanathan	2019	English	case series	1	3	1	Ramanathan, D., Sahasrabudhe, N., & Kim, E. (2019). Disseminated Coccidioidomycosis to the Spine—Case Series and Review of Literature. In Brain Sciences (Vol. 9, Issue 7, p. 160). MDPI AG. https://doi.org/10.3390/brainsci9070160
Ramesh	2020	English	case report	1	1	1	Ramesh, V., Rao Polati, V., Nimmala, P., Anand, M., Narreddy, S., & Saidulu, G. (2020). An unusual cause for rib osteomyelitis in the tropics: Cryptococcal osteomyelitis. In Tropical Doctor (Vol. 50, Issue 4, pp. 361–365). SAGE Publications. https://doi.org/10.1177/0049475520929827
Ramkillawan	2013	English	case report	1	1	1	Ramkillawan, Y., Dawood, H., & Ferreira, N. (2013). Isolated cryptococcal osteomyelitis in an immune-competent host: a case report. In International Journal of Infectious Diseases (Vol. 17, Issue 12, pp. e1229–e1231). Elsevier BV. https://doi.org/10.1016/j.ijid.2013.04.013
Ramprasad	2020	English	case report	1	1	1	Ramprasad, A., Rastogi, N., Xess, I., Singh, G., Ranjan, P., Jadon, R., Ray, A., & Vikram, N. (2019). Disseminated phaeohyphomycosis by Exophiala jeanselmei. In QJM: An International Journal of Medicine (Vol. 113, Issue 4, pp. 275–277). Oxford University Press (OUP). https://doi.org/10.1093/qjmed/hcz298
Ranjan	2010	English	case report	1	1	1	Ranjan, R., Mishra, S., & Ranjan, S. (2010). Aspergillus vertebral osteomyelitis in an immunocompetent person. In Neurology India (Vol. 58, Issue 5, p. 806). Medknow. https://doi.org/10.4103/0028-3886.72196
Rawat	2017	English	case series	1	4	0	Rawat, A., Vignesh, P., Sharma, A., Shandilya, J. K., Sharma, M., Suri, D., Gupta, A., Gautam, V., Ray, P., Rudramurthy, S. M., Chakrabarti, A., Imai, K., Nonoyama, S., Ohara, O., Lau, Y. L., & Singh, S. (2017). Infection Profile in Chronic Granulomatous Disease: a 23-Year Experience from a Tertiary Care Center in North India. In Journal of Clinical Immunology (Vol. 37, Issue 3, pp. 319–328). Spr…
Reinig	1984	English	case report	1	1	1	Reinig, J. W., Hungerford, G. D., Mohrmann, M. E., & Vera, C. L. (1984). Case report 268. In Skeletal Radiology (Vol. 11, Issue 3, pp. 221–223). Springer Science and Business Media LLC. https://doi.org/10.1007/bf00349499
Rerolle	2005	English	case report	1	1	1	Rerolle, J.-P., Szelag, J.-C., Diaconita, M., Paraf, F., Aldigier, J.-C., & Le Meur, Y. (2005). Intracranial Granuloma and Skull Osteolysis: Complication of a Primary Cutaneous Cryptococcosis in a Kidney Transplant Recipient. In American Journal of Kidney Diseases (Vol. 46, Issue 6, pp. e113–e117). Elsevier BV. https://doi.org/10.1053/j.ajkd.2005.09.003
Richards	1988	English	case report	1	1	1	Richards, R. H., & Priaulx, L. R. (1988). A case of aspergillus osteomyelitis complicating an open fracture of the tibia. In Injury (Vol. 19, Issue 2, pp. 129–130). Elsevier BV. https://doi.org/10.1016/0020-1383(88)90094-0
Richaud	2017	English	case series	1	28	1	Richaud, C., De Lastours, V., Panhard, X., Petrover, D., Fantin, B., & Lefort, A. (2017). Candida vertebral osteomyelitis (CVO) 28 cases from a 10-year retrospective study in France. In Medicine (Vol. 96, Issue 31, p. e7525). Ovid Technologies (Wolters Kluwer Health). https://doi.org/10.1097/md.0000000000007525
Rodriguez-Hernandez	2001	English	case report	1	1	1	Rodríguez-Hernández, M., Jiménez-Mejías, M., Montero, J., Regordan, C., & Ferreras, G. (2001). Aspergillus fumigatus Cranial Infection After Accidental Traumatism. In European Journal of Clinical Microbiology &amp; Infectious Diseases (Vol. 20, Issue 9, pp. 655–656). Springer Science and Business Media LLC. https://doi.org/10.1007/s100960100579
Roselle	1979	English	case report	1	1	1	Roselle, G. A., & Baird, I. M. (1979). Aspergillus flavipes group osteomyelitis. Archives of internal medicine, 139(5), 590–592.
Rubin	1990	English	case report	1	1	1	Rubin, M. M., & Sanfilippo, R. J. (1990). Osteomyelitis of the hyoid caused by torulopsis glabrata in a patient with acquired immunodeficiency syndrome. In Journal of Oral and Maxillofacial Surgery (Vol. 48, Issue 11, pp. 1217–1219). Elsevier BV. https://doi.org/10.1016/0278-2391(90)90541-9
Ruckle	2021	English	case report	1	1	1	Ruckle, D. E., Rajfer, R., & Johnson, J. P. (2021). Diffuse Recalcitrant Osteomyelitis and Joint Septicemia Because of Bowel Perforation Secondary to Gunshot Injury. In JBJS Case Connector (Vol. 11, Issue 2). Ovid Technologies (Wolters Kluwer Health). https://doi.org/10.2106/jbjs.cc.20.00689
Ruiz-Ramos	2014	English	case report	1	1	0	Ruiz-Ramos, J., Salavert-Lleti, M., Monte-Boquet, E., Lorente-Fernández, L., Gil-Gómez, I., & Poveda-Andrés, J. L. (2014). Anidulafungin-Induced Alopecia. In Annals of Pharmacotherapy (Vol. 48, Issue 5, pp. 660–662). SAGE Publications. https://doi.org/10.1177/1060028014524534
Sabin	2015	English	case report	1	1	1	Sabin, A. P., Schmitz, A., Haleem, A., & Stauffer, S. (2015). Disseminated Scedosporium apiospermum Infection in a Patient With Chronic Granulomatous Disease. In Infectious Diseases in Clinical Practice (Vol. 23, Issue 4, pp. 212–214). Ovid Technologies (Wolters Kluwer Health). https://doi.org/10.1097/ipc.0000000000000229
Sachs, B	1993	English	case series	1	2	1	Sachs, M. K., Blanchard, L. M., & Green, P. J. (1993). Interaction of Itraconazole and Digoxin. In Clinical Infectious Diseases (Vol. 16, Issue 3, pp. 400–403). Oxford University Press (OUP). https://doi.org/10.1093/clind/16.3.400
Sachs, P	1990	English	case report	1	1	1	SACHS, M. (1990). Amphotericin-resistant aspergillus osteomyelitis controlled by itraconazole. In The Lancet (Vol. 335, Issue 8703, p. 1475). Elsevier BV. https://doi.org/10.1016/0140-6736(90)91513-a
Safaya	2006	English	case report	1	1	1	Safaya, A., Batra, K., & Capoor, M. (2006). A case of skull base mucormycosis with osteomyelitis secondary to temporal bone squamous cell carcinoma. Ear, nose, & throat journal, 85(12), 822–824.
Sais Ahmed	2021	English	case series	1	14	0	Said Ahmed, W. M., Elsherbini, A. M., Elsherbiny, N. M., El-Sherbiny, M., Ramzy, N. I., & Arafa, A. F. (2021). Maxillary Mucormycosis Osteomyelitis in Post COVID-19 Patients: A Series of Fourteen Cases. In Diagnostics (Vol. 11, Issue 11, p. 2050). MDPI AG. https://doi.org/10.3390/diagnostics11112050
Saigal	2004	English	case report	1	1	1	Saigal, G., Donovan Post, M. J., & Kozic, D. (2004). Thoracic intradural Aspergillus abscess formation following epidural steroid injection. AJNR. American journal of neuroradiology, 25(4), 642–644.
Saiz	2004	English	case series	1	5	1	Saiz, P., Gitelis, S., Virkus, W., Piasecki, P., Bengana, C., & Templeton, A. (2004). Blastomycosis of Long Bones. In Clinical Orthopaedics &amp; Related Research (Vol. 421, pp. 255–259). Ovid Technologies (Wolters Kluwer Health). https://doi.org/10.1097/01.blo.0000126305.87452.82
Salloum	2004	English	case report	1	1	1	Salloum, A., Rao, S., Havasi, A., Miljkovic, G., & Amoateng-Adjepong, Y. (2004). Aspergillus rib and vertebral osteomyelitis in a former intravenous drug user. In The American Journal of Medicine (Vol. 116, Issue 3, pp. 208–209). Elsevier BV. https://doi.org/10.1016/j.amjmed.2003.05.006
Salvalaggio	2003	English	case report	1	1	1	Salvalaggio, P. R. O., Bassetti, M., Lorber, M. I., Micheletto, G. C., Friedman, A. L., Andriole, V. T., & Basadonna, G. P. (2003). Aspergillus vertebral osteomyelitis after simultaneous kidney-pancreas transplantation. In Transplant Infectious Disease (Vol. 5, Issue 4, pp. 187–190). Wiley. https://doi.org/10.1111/j.1399-3062.2003.00030.x
Sang	2018	English	case report	1	1	1	Sang, J., Yang, Y., Fan, Y., Wang, G., Yi, J., Fang, W., Pan, W., Xu, J., & Liao, W. (2018). Isolated iliac cryptococcosis in an immunocompetent patient. In Á. González (Ed.), PLOS Neglected Tropical Diseases (Vol. 12, Issue 3, p. e0006206). Public Library of Science (PLoS). https://doi.org/10.1371/journal.pntd.0006206
Sanz-Rodriguez	1998	English	case report	1	1	1	Sanz-Rodriguez, C., Hernandez-Surmann, F., Bueno, A. G., Goizueta, C., & Noguerado, A. (1998). Candida and bacterial mandibular osteomyelitis in an AIDS patient. In European Journal of Clinical Microbiology &amp; Infectious Diseases (Vol. 17, Issue 7, pp. 531–532). Springer Science and Business Media LLC. https://doi.org/10.1007/bf01691142
Sathyapalan	2016	English	case report	1	1	1	Sathyapalan, D., Balachandran, S., Kumar, A., Mangalath Rajamma, B., Pillai, A., & Menon, V. P. (2016). Long term outcome of medical and surgical co-management of craniospinal aspergillosis in an immunocompromised patient. In Medical Mycology Case Reports (Vol. 14, pp. 33–37). Elsevier BV. https://doi.org/10.1016/j.mmcr.2016.11.008
Savarese	2015	English	case series	1	7	0	Savarese, L. G., Monsignore, L. M., de Andrade Hernandes, M., Martinez, R., & Nogueira-Barbosa, M. H. (2015). Magnetic resonance imaging findings of paracoccidioidomycosis in the musculoskeletal system. In Tropical Medicine &amp; International Health (Vol. 20, Issue 10, pp. 1346–1354). Wiley. https://doi.org/10.1111/tmi.12552
Saxena	2022	English	case series	1	2	1	Saxena, A., Paul, B. S., Singh, G., Ahluwalia, A., & Paul, G. (2021). Predicting Outcome in Skull Base Osteomyelitis: An Assessment of Demographic, Clinical, and Pathological Attributes. In Journal of Neurosciences in Rural Practice (Vol. 12, pp. 751–757). Scientific Scholar. https://doi.org/10.1055/s-0041-1735324
Schade	2019	English	case report	1	1	1	Schade, M., & England, M. R. (2019). An Unusual Etiology for Osteomyelitis in an Immunocompetent Host. In Clinical Infectious Diseases (Vol. 68, Issue 2, pp. 343–345). Oxford University Press (OUP). https://doi.org/10.1093/cid/ciy537
Schilling	2008	English	case report	1	1	1	Schilling, A., Seibold, M., Mansmann, V., & Gleissner, B. (2008). Successfully treatedCandida kruseiinfection of the lumbar spine with combined caspofungin/posaconazole therapy. In Medical Mycology (Vol. 46, Issue 1, pp. 79–83). Oxford University Press (OUP). https://doi.org/10.1080/13693780701552996
Schmidt	1995	English	case report	1	1	1	Schmidt, D. M., Sercarz, J. A., Kevorkian, K. F., & Canalis, R. F. (1995). Cryptococcosis presenting as a neck mass. The Annals of otology, rhinology, and laryngology, 104(9 Pt 1), 711–714. https://doi.org/10.1177/000348949510400908
Sebastian	2018	English	case report	1	1	1	Sebastian, S., Malhotra, R., Pande, A., Gautam, D., Xess, I., & Dhawan, B. (2017). Staged Reimplantation of a Total Hip Prosthesis After Co-infection with Candida tropicalis and Staphylococcus haemolyticus: A Case Report. In Mycopathologia (Vol. 183, Issue 3, pp. 579–584). Springer Science and Business Media LLC. https://doi.org/10.1007/s11046-017-0177-x
Segal	1974	English	case report	1	1	0	Segal, E., Eylan, E., Romano, A., & Stein, R. (1974). Isolation of candida tropicalis from an orbital infection as a complication of maxillar osteomyelitis. In Infection (Vol. 2, Issue 2, pp. 111–112). Springer Science and Business Media LLC. https://doi.org/10.1007/bf01642030
Seguchi	2013	English	case report	1	1	1	Seguchi, O., Fujita, T., Murata, Y., Yanase, M., Higashi, M., Toda, K., & Nakatani, T. (2013). Bone-destroying candida infection following left ventricular assist device explant. In Journal of Artificial Organs (Vol. 16, Issue 2, pp. 258–262). Springer Science and Business Media LLC. https://doi.org/10.1007/s10047-013-0696-2
Seidel	2020	English	case series	1	15	0	Seidel, D., Hassler, A., Salmanton-García, J., Koehler, P., Mellinghoff, S. C., Carlesse, F., Cheng, M. P., Falces-Romero, I., Herbrecht, R., Jover Sáenz, A., Klimko, N., Mareş, M., Lass-Flörl, C., Soler-Palacín, P., Wisplinghoff, H., Cornely, O. A., Pana, Z., & Lehrnbecher, T. (2020). Invasive Scedosporium spp. and Lomentospora prolificans infections in pediatric patients: Analysis of 55 cases f…
Sen	2022	English	case report	1	1	1	Mucormycosis of Maxilla: An Enigma to the Clinician. (2022). In Journal of the College of Physicians and Surgeons Pakistan (Vol. 32, Issue 09, pp. 1219–1221). College of Physicians and Surgeons Pakistan. https://doi.org/10.29271/jcpsp.2022.09.1219
Senosain-Leon	2019	English	case report	1	1	1	Senosain-Leon, V., Hidalgo-Benites, A., Arriola-Montenegro, J., D’Angelo-Piaggio, L., & Beas, R. (2019). Invasive pulmonary aspergillosis with Aspergillus vertebral osteomyelitis in an HIV-infected adult: a case report. In International Journal of STD &amp; AIDS (Vol. 30, Issue 11, pp. 1140–1142). SAGE Publications. https://doi.org/10.1177/0956462419865403
Shabana	2022	English	case series	1	30	1	Shabana, R. R., Eldesouky, M. A., & Elbedewy, H. A. (2022). Exenterate or Not: A Simple Proposed Management Algorithm for Mucormycosis During the Era of COVID-19 in a Tertiary Eye Care Center in Egypt. In Clinical Ophthalmology: Vol. Volume 16 (pp. 1933–1940). Informa UK Limited. https://doi.org/10.2147/opth.s366067
Shaff	1982	English	Case report	1	1	1	SHAFF, M. I., BERGER, J. L., & GREEN, N. E. (1982). Cryptococcal Osteomyelitis, Pulmonary Sarcoidosis, and Tuberculosis in a Single Patient. In Southern Medical Journal (Vol. 75, Issue 2, pp. 225–226). Southern Medical Association. https://doi.org/10.1097/00007611-198202000-00026
Shaikh	1980	English	Case report	1	1	1	Shaikh, B. S., Appelbaum, P. C., & Aber, R. C. (1980). Vertebral disc space infection and osteomyelitis due to candida albicans in a patient with acute myelomonocytic leukemia. In Cancer (Vol. 45, Issue 5, pp. 1025–1028). Wiley. https://doi.org/10.1002/1097-0142(19800301)45:5<1025::aid-cncr2820450532>3.0.co;2-i
Sharkey-Mathis	1993	English	Case series	1	27	1	Sharkey-Mathis, P. K., Kauffman, C. A., Graybill, J. R., Stevens, D. A., Hostetler, Johns., Cloud, G., & Dismukes, W. E. (1993). Treatment of sporotrichosis with itraconazole. In The American Journal of Medicine (Vol. 95, Issue 3, pp. 279–285). Elsevier BV. https://doi.org/10.1016/0002-9343(93)90280-3
Shaw	1994	English	Case report	1	1	0	Shaw, C. J., Thomason, A. J., & Spencer, J. D. (1994). Fungal osteomyelitis of the foot. A report of an unusual case. The Journal of bone and joint surgery. British volume, 76(1), 137–139.
Shelton	2002	English	Case report	1	1	1	Shelton, J. C., Antonelli, P. J., & Hackett, R. (2002). Skull Base Fungal Osteomyelitis in an Immunocompetent Host. In Otolaryngology–Head and Neck Surgery (Vol. 126, Issue 1, pp. 76–78). Wiley. https://doi.org/10.1067/mhn.2002.120699
Sheppard	2008	English	Case report	1	1	0	Sheppard, J. E., & Switlick, D. N. (2008). Coccidioides immitis osteomyelitis of the radius presenting as Ewing's sarcoma. Orthopedics, 31(6), 607.
Sherpa	2019	English	Case series	1	2	1	Sherpa, N., Shah, R., Nordstrom, B., Palmares, C., Heidari, A., & Johnson, R. (2019). Locus Minoris Resistentiae in Coccidioidomycosis: A Case Series. In Journal of Investigative Medicine High Impact Case Reports (Vol. 7, p. 232470961985811). SAGE Publications. https://doi.org/10.1177/2324709619858110
Shimizu	2014	English	Case report	1	1	0	Shimizu, J., Yoshimoto, M., Takebayashi, T., Ida, K., Tanimoto, K., & Yamashita, T. (2014). Atypical Fungal Vertebral Osteomyelitis in a Tsunami Survivor of the Great East Japan Earthquake. In Spine (Vol. 39, Issue 12, pp. E739–E742). Ovid Technologies (Wolters Kluwer Health). https://doi.org/10.1097/brs.0000000000000317
Shouldice	2003	English	Case report	1	1	1	Shouldice, E., Fernandez, C., McCully, B., Schmidt, M., Fraser, R., & Cook, C. (2003). Voriconazole Treatment of Presumptive Disseminated Aspergillus Infection in a Child With Acute Leukemia. In Journal of Pediatric Hematology/Oncology (Vol. 25, Issue 9, pp. 732–734). Ovid Technologies (Wolters Kluwer Health). https://doi.org/10.1097/00043426-200309000-00011
Sica	2007	English	Case series	1	4	1	Sica, G., Meissner, S., Dawas, K., & Maynard, N. (2007). Candida Osteo-Chondromyelitis Complicating Thoraco-Abdominal Esophageal Surgery. In Surgical Infections (Vol. 8, Issue 4, pp. 479–482). Mary Ann Liebert Inc. https://doi.org/10.1089/sur.2006.022
Siddiqi	2020	English	Case report	1	1	0	Siddiqi, A. E., Liu, A. Y., Charville, G. W., Kunder, C. A., Uzel, G., Sadighi Akha, A. A., Oak, J., Martin, B., Sacha, J., Lewis, D. B., & Gernez, Y. (2020). Disseminated Pneumocystis jirovecii Infection with Osteomyelitis in a Patient with CTLA-4 Haploinsufficiency. In Journal of Clinical Immunology (Vol. 40, Issue 2, pp. 412–414). Springer Science and Business Media LLC. https://doi.org/10.100…
Sierra-Hoffman	2005	English	Case report	1	1	0	Sierra-Hoffman, M., Paltiyevich-Gibson, S., Carpenter, J. L., & Hurley, D. L. (2005). Fusarium osteomyelitis: Case report and review of the literature. In Scandinavian Journal of Infectious Diseases (Vol. 37, Issue 3, pp. 237–240). Informa UK Limited. https://doi.org/10.1080/00365540410021036
Silberstein	2016	English	Case report	1	1	0	Silberstein, E., Krieger, Y., Rosenberg, N., Bogdanov-Berezovsky, A., Shoham, Y., Saphier, O., Pagkalos, V. A., & Joshua, B.-Z. (2016). Facial Reconstruction of a Mucormycosis Survivor by Free Rectus Abdominis Muscle Flap, Tissue Expansion, and Ocular Prosthesis. In Ophthalmic Plastic &amp; Reconstructive Surgery (Vol. 32, Issue 6, pp. e131–e132). Ovid Technologies (Wolters Kluwer Health). https:…
Simeone	2020	English	Case series	1	11	0	Simeone, F. J., Husseini, J. S., Yeh, K. J., Lozano-Calderon, S., Nelson, S. B., & Chang, C. Y. (2020). MRI and clinical features of acute fungal discitis/osteomyelitis. In European Radiology (Vol. 30, Issue 4, pp. 2253–2260). Springer Science and Business Media LLC. https://doi.org/10.1007/s00330-019-06603-z
Simmons	2005	English	Case report	1	1	1	Simmons, J. H., Zeitler, P. S., Fenton, L. Z., Abzug, M. J., Fiallo-Scharer, R. V., & Klingensmith, G. J. (2005). Rhinocerebral mucormycosis complicated by internal carotid artery thrombosis in a pediatric patient with type 1 diabetes mellitus: a case report and review of the literature. In Pediatric Diabetes (Vol. 6, Issue 4, pp. 234–238). Hindawi Limited. https://doi.org/10.1111/j.1399-543x.200…
Singer	2003	English	Case series	1	2	1	Singer, M. S., Seibel, N. L., Vezina, G., Choi, S. S., & Dinndorf, P. A. (2003). Successful Treatment of Invasive Aspergillosis in Two Patients With Acute Myelogenous Leukemia. In Journal of Pediatric Hematology/Oncology (Vol. 25, Issue 3, pp. 252–256). Ovid Technologies (Wolters Kluwer Health). https://doi.org/10.1097/00043426-200303000-00014
Singh Ashoutosh	2017	English	Case series	1	3	0	Singh, N., Gayowski, T., & Marino, I. R. (1998). Successful treatment of disseminated cryptococcosis in a liver transplant recipient with fluconazole and flucytosine, an all oral regimen. In Transplant International (Vol. 11, Issue 1, pp. 63–65). Frontiers Media SA. https://doi.org/10.1111/j.1432-2277.1998.tb00958.x
Singh, N	1998	English	Case report	1	1	0	Singh, N., Gayowski, T., Wagener, M. M., & Marino, I. R. (1997). Clinical spectrum of invasive cryptococcosis in liver transplant recipients receiving tacrolimus. Clinical transplantation, 11(1), 66–70.
Singh, W	1997	English	Case series	1	102	1	Singh, A., Singh, P. K., Kumar, A., Chander, J., Khanna, G., Roy, P., Meis, J. F., & Chowdhary, A. (2017). Molecular and Matrix-Assisted Laser Desorption Ionization–Time of Flight Mass Spectrometry-Based Characterization of Clinically Significant Melanized Fungi in India. In D. W. Warnock (Ed.), Journal of Clinical Microbiology (Vol. 55, Issue 4, pp. 1090–1103). American Society for Microbiology.…
Slack N	1999	English	Case series	1	2	1	Slack, C. L., Watson, D. W., Abzug, M. J., Shaw, C., & Chan, K. H. (1999). Fungal Mastoiditis in Immunocompromised Children. In Archives of Otolaryngology–Head &amp; Neck Surgery (Vol. 125, Issue 1, p. 73). American Medical Association (AMA). https://doi.org/10.1001/archotol.125.1.73
Smilack	1976	English	Case report	1	1	1	Smilack, J. D., & Gentry, L. O. (1976). Candida costochondral osteomyelitis. Reprot of a case and review of the literature. The Journal of bone and joint surgery. American volume, 58(6), 888–890.
Sohn	2019	English	Case report	1	1	1	Sohn, Y. J., Yun, J. H., Yun, K. W., Kang, H. J., Choi, E. H., Shin, H. Y., & Lee, H. J. (2019). Aspergillus terreus Spondylodiscitis in an Immunocompromised Child. In Pediatric Infectious Disease Journal (Vol. 38, Issue 2, pp. 161–163). Ovid Technologies (Wolters Kluwer Health). https://doi.org/10.1097/inf.0000000000002125
Soler-Palacin	2007	English	Case series	1	13	0	Soler-Palacín, P., Margareto, C., Llobet, P., Asensio, O., Hernández, M., Caragol, I., & Español, T. (2007). Chronic granulomatous disease in pediatric patients: 25 years of experience. In Allergologia et Immunopathologia (Vol. 35, Issue 3, pp. 83–89). Codon Publications. https://doi.org/10.1157/13106774
Song, Kwang Yun	2020	English	Case report	1	1	1	Song, K. Y., Park, C., Byun, J.-H., Chun, H.-S., Choi, J.-H., Han, E. H., Lee, S. O., Jeong, Y., Kim, Y. J., & Kim, S.-H. (2020). Fungal arthritis with adjacent osteomyelitis caused by Candida pelliculosa: a case report. In BMC Infectious Diseases (Vol. 20, Issue 1). Springer Science and Business Media LLC. https://doi.org/10.1186/s12879-020-05171-8
Sonin	1996	English	Case report	1	1	1	Sonin, A. H., Stern, S. H., & Levi, E. (1996). Primary Aspergillus osteomyelitis in the tibia of an immunosuppressed man. In American Journal of Roentgenology (Vol. 166, Issue 6, pp. 1277–1279). American Roentgen Ray Society. https://doi.org/10.2214/ajr.166.6.8633431
Sorensen	1992	English	Case report	1	1	1	Sorensen, R. U., Boehm, K. D., Kaplan, D., & Berger, M. (1992). Cryptococcal osteomyelitis and cellular immunodeficiency associated with interleukin-2 deficiency. In The Journal of Pediatrics (Vol. 121, Issue 6, pp. 873–879). Elsevier BV. https://doi.org/10.1016/s0022-3476(05)80331-2
Sorrell	1984	English	Case series	1	7	1	Sorrell, T. C., Dunlop, C., Collignon, P. J., & Harding, J. A. (1984). Exogenous ocular candidiasis associated with intravenous heroin abuse. In British Journal of Ophthalmology (Vol. 68, Issue 11, pp. 841–845). BMJ. https://doi.org/10.1136/bjo.68.11.841
Soule	2016	English	Case report	1	2	1	Soule, D., & Bearman, G. (2016). Invasive Aspergillosis Manifested as Lumbar Vertebral Osteomyelitis in an Immunocompetent Man. In Infectious Diseases in Clinical Practice (Vol. 24, Issue 4, pp. 234–236). Ovid Technologies (Wolters Kluwer Health). https://doi.org/10.1097/ipc.0000000000000337
Spielmann	2013	English	Case series	1	20	1	Spielmann, P. M., Yu, R., & Neeff, M. (2012). Skull base osteomyelitis: current microbiology and management. In The Journal of Laryngology &amp; Otology (Vol. 127, Issue S1, pp. S8–S12). Cambridge University Press (CUP). https://doi.org/10.1017/s0022215112002356
Stanley	1988	English	Case report	1	1	1	Stanley, R. J., McCaffrey, T. V., & Weiland, L. H. (1988). Fungal Mastoiditis in the Immunocompromised Host. In Archives of Otolaryngology - Head and Neck Surgery (Vol. 114, Issue 2, pp. 198–199). American Medical Association (AMA). https://doi.org/10.1001/archotol.1988.01860140096030
Steinbach	2003	English	Case report	1	1	1	Steinbach, W. J., Schell, W. A., Miller, J. L., & Perfect, J. R. (2003). Scedosporium prolificans Osteomyelitis in an Immunocompetent Child Treated with Voriconazole and Caspofungin, as Well as Locally Applied Polyhexamethylene Biguanide. In Journal of Clinical Microbiology (Vol. 41, Issue 8, pp. 3981–3985). American Society for Microbiology. https://doi.org/10.1128/jcm.41.8.3981-3985.2003
Storm	2014	English	Case report	1	1	1	Stevanovic, M. V., Mirzayan, R., Holtom, P. D., & Schnall, S. B. (1999). MUCORMYCOSIS OSTEOMYELITIS IN THE HAND. In Orthopedics (Vol. 22, Issue 4, pp. 449–450). SLACK, Inc. https://doi.org/10.3928/0147-7447-19990401-16
Stoyanova	2014	English	Case series	1	135	1	Stoyanova, E. I., Riemens, A., Lokhorst, H. M., te Boome, L., & Rothova, A. (2013). Absence of Intraocular Infections after Hematopoietic Stem Cell Transplantation at a Single Center: The Experience with Current Preventive Regimens. In Ocular Immunology and Inflammation (Vol. 22, Issue 2, pp. 116–120). Informa UK Limited. https://doi.org/10.3109/09273948.2013.827216
Stripeli	2009	English	Case report	1	1	1	Stripeli, F., Pasparakis, D., Velegraki, A., Stripeli, F., Pasparakis, D., Velegraki, A., Lebessi, E., Arsenis, G., Kafetzis, D., & Tsolia, M. (2009). Scedosporium apiospermumskeletal infection in an immunocompetent child. In Medical Mycology (Vol. 47, Issue 4, pp. 441–444). Oxford University Press (OUP). https://doi.org/10.1080/13693780802695470
Strom	2022	English	Case report	1	1	1	Strom, T., Burmeister, R., Rothenberg, G., & Priesand, S. (2022). Treatment of Fusarium Osteomyelitis in a Diabetic Foot Ulcer Complicated by Antineoplastic Chemotherapy. In Wounds: a compendium of clinical research and practice (Vol. 34, Issue 4, pp. e37–e41). HMP Communications, LLC. https://doi.org/10.25270/wnds/2022.e37e41
Studemeister	2011	English	case report	1	1	1	Studemeister, A., & Stevens, D. A. (2011). Aspergillus Vertebral Osteomyelitis in Immunocompetent Hosts: Role of Triazole Antifungal Therapy. In Clinical Infectious Diseases (Vol. 52, Issue 1, pp. e1–e6). Oxford University Press (OUP). https://doi.org/10.1093/cid/ciq039
Sugar Saunders	1990	English	Case series	1	2	1	Sugar, A. M., Saunders, C., & Diamond, R. D. (1990). Successful treatment of Candida osteomyelitis with fluconazole: A noncomparative study of two patients. In Diagnostic Microbiology and Infectious Disease (Vol. 13, Issue 6, pp. 517–520). Elsevier BV. https://doi.org/10.1016/0732-8893(90)90084-9
Sugar Rosemberg	1991	English	Case report	1	1	1	Case records of the Massachusetts General Hospital. Weekly clinicopathological exercises. Case 11-1991. A 65-year-old man with a vertebral and disk lesion after a pulmonary operation for Aspergillus infection. (1991). The New England journal of medicine, 324(11), 754–763. https://doi.org/10.1056/NEJM199103143241108
Sun	2012	English	Case report	1	1	0	Sun, L., Zhang, L., Wang, K., Wang, W., & Tian, M. (2012). Fungal osteomyelitis after arthroscopic anterior cruciate ligament reconstruction: a case report with review of the literature. In The Knee (Vol. 19, Issue 5, pp. 728–731). Elsevier BV. https://doi.org/10.1016/j.knee.2011.10.007
Sunshine	1994	English	Case report	1	1	0	SUNSHINE, J. L., & GENTILI, A. (1994). Imaging of Disseminated Infection by a Rare Fungal Pathogen, Fusarium. In Clinical Nuclear Medicine (Vol. 19, Issue 5, pp. 435–437). Ovid Technologies (Wolters Kluwer Health). https://doi.org/10.1097/00003072-199405000-00013
Suresh	2022	English	Case series	0	50	1	Suresh, A., Joshi, A., Desai, A. K., Juturu, U., Kurian, D. J., Jain, P., Kulkarni, R. D., & Kumar, N. (2022). Covid-19-associated fungal osteomyelitis of jaws and sinuses: An experience-driven management protocol. In Medical Mycology (Vol. 60, Issue 2). Oxford University Press (OUP). https://doi.org/10.1093/mmy/myab082
Sutton	1999	English	Case report	1	1	1	Sutton, D. A., Timm, W. D., Morgan-Jones, G., & Rinaldi, M. G. (1999). Human Phaeohyphomycotic Osteomyelitis Caused by the Coelomycete Phomopsis Saccardo 1905: Criteria for Identification, Case History, and Therapy. In Journal of Clinical Microbiology (Vol. 37, Issue 3, pp. 807–811). American Society for Microbiology. https://doi.org/10.1128/jcm.37.3.807-811.1999
Sydnor	2003	English	Case report	1	1	1	Sydnor, M. K., Kaushik, S., Knight, T. E., Jr., Bridges, C. L., & McCarty, J. M. (2003). Mycotic osteomyelitis due to Scedosporium Apiospermum: MR imaging-pathologic correlation. In Skeletal Radiology (Vol. 32, Issue 11, pp. 656–660). Springer Science and Business Media LLC. https://doi.org/10.1007/s00256-003-0695-0
Tabliago	2022	English	Case report	1	1	1	Tabliago, N. R. A., McKenzie, P., Dillon, C., & Morgan, A. (2022). Disseminated Cryptococcal Disease with Skeletal and Pulmonary Involvement. In American Journal of Infectious Diseases (Vol. 18, Issue 3, pp. 46–48). Science Publications. https://doi.org/10.3844/ajidsp.2022.46.48
Tack	1982	English	Case series	1	4	1	Tack, K. J., Rhame, F. S., Brown, B., & Thompson, R. C., Jr. (1982). Aspergillus osteomyelitis. In The American Journal of Medicine (Vol. 73, Issue 2, pp. 295–300). Elsevier BV. https://doi.org/10.1016/0002-9343(82)90192-9
Tadros	1998	English	Case series	1	3	0	Tadros, T. S., Workowski, K. A., Siegel, R. J., Hunter, S., & Schwartz, D. A. (1998). Pathology of hyalohyphomycosis caused by Scedosporium apiospermum (Pseudallescheria boydii): An emerging mycosis. In Human Pathology (Vol. 29, Issue 11, pp. 1266–1272). Elsevier BV. https://doi.org/10.1016/s0046-8177(98)90255-6
Taillandier	1997	English	Case report	1	1	1	Taillandier, J., Alemanni, M., Cerrina, J., Le Roy Ladurie, F., & Dartevelle, P. (1997). Aspergillus osteomyelitis after heart-lung transplantation. The Journal of heart and lung transplantation : the official publication of the International Society for Heart Transplantation, 16(4), 436–438.
Takagi, Yasutaka	2019	English	Case report	1	1	1	Takagi, Y., Yamada, H., Ebara, H., Hayashi, H., Kidani, S., Okamoto, S., Nakamura, Y., Kitano, Y., Kagechika, K., Demura, S., Ueno, T., Shimozaki, K., & Tsuchiya, H. (2019). Aspergillus terreus spondylodiscitis following an abdominal stab wound: a case report. In Journal of Medical Case Reports (Vol. 13, Issue 1). Springer Science and Business Media LLC. https://doi.org/10.1186/s13256-019-2109-5
Talebi	2017	English	Case report	1	1	0	Talebi, S., Tan, B. E. X., Gazali, R. M., & Herzog, E. (2017). Last resort: successful AngioVac of fungal tricuspid valve vegetation. In QJM: An International Journal of Medicine (Vol. 110, Issue 10, pp. 673–674). Oxford University Press (OUP). https://doi.org/10.1093/qjmed/hcx126
Tan Aaron	2014	English	Case report	1	1	1	Tan, A. C., Parker, N., & Arnold, M. (2013). Candida glabratavertebral osteomyelitis in an immunosuppressed patient. In International Journal of Rheumatic Diseases (Vol. 17, Issue 2, pp. 229–231). Wiley. https://doi.org/10.1111/1756-185x.12113
Tan L	2014	English	Case report	1	1	1	Tan, L. A., Kasliwal, M. K., Nag, S., O’Toole, J. E., & Traynelis, V. C. (2014). Rapidly progressive quadriparesis heralding disseminated coccidioidomycosis in an immunocompetent patient. In Journal of Clinical Neuroscience (Vol. 21, Issue 6, pp. 1049–1051). Elsevier BV. https://doi.org/10.1016/j.jocn.2013.07.040
Tan Hong Yu	2017	English	Case report	1	1	1	Tan, H. Y., Low, J. G.-H., Roche, E., & Tan, H. K. (2017). A case report of invasive candidiasis and fungal osteomyelitis mimicking oropharyngeal carcinoma recurrence in an immunocompetent patient following transoral robotic surgery. In International Journal of Surgery Case Reports (Vol. 35, pp. 33–36). Elsevier BV. https://doi.org/10.1016/j.ijscr.2017.04.005
Taneja	2014	English	Case report	1	1	1	TANEJA, A. K., TORRIANI, M., & SIMEONE, F. J. (2014). Septic Arthritis and Osteomyelitis of the Hip by Candida albicans. In The Journal of Rheumatology (Vol. 41, Issue 11, pp. 2270–2270). The Journal of Rheumatology. https://doi.org/10.3899/jrheum.140354
Tang C	1993	English	Case report	1	1	1	Tang, C. (1993). Successful treatment of Candida albicans osteomyelitis with fluconazole. In Journal of Infection (Vol. 26, Issue 1, pp. 89–92). Elsevier BV. https://doi.org/10.1016/0163-4453(93)97064-5
Tang T J	2000	English	Case report	1	1	1	Tang, T. J., Janssen, H. L. A., van der Vlies, C. H., Man, R. A. de, Metselaar, H. J., Tilanus, H. W., & de Marie, S. (2000). Aspergillus osteomyelitis after liver transplantation. In European Journal of Gastroenterology &amp; Hepatology (Vol. 12, Issue 1, pp. 123–126). Ovid Technologies (Wolters Kluwer Health). https://doi.org/10.1097/00042737-200012010-00022
Tenenbaum	1991	English	Case series	1	20	0	Tenenbaum, H. C., Mock, D., & Simor, A. E. (1991). Periodontitis as an early presentation of HIV infection. CMAJ : Canadian Medical Association journal = journal de l'Association medicale canadienne, 144(10), 1265–1269.
Terence	2005	English	Case report	1	1	1	Murphy, S. N. T., & Parnell, N. (2005). Fluconazole treatment of cryptococcal rib osteomyelitis in an HIV-negative man. A case report and review of the literature. In Journal of Infection (Vol. 51, Issue 5, pp. e309–e311). Elsevier BV. https://doi.org/10.1016/j.jinf.2005.02.028
Tew	2009	English	Case report	1	1	1	Tew, C. W., Han, F. C., Jureen, R., & Tey, B. H. (2009). Aspergillus vertebral osteomyelitis and epidural abscess. Singapore medical journal, 50(4), e151–e154.
Thomas, F.	1977	English	Case series	1	2	1	Thomas, F. E., Jr., Martin, C. E., Fisher, R. D., & Alford, R. H. (1977). Candida albicans Infection of Sternum and Costal Cartilages: Combined Operative Treatment and Drug Therapy with 5-Fluorocytosine. In The Annals of Thoracic Surgery (Vol. 23, Issue 2, pp. 163–166). Elsevier BV. https://doi.org/10.1016/s0003-4975(10)64093-3
Thomas, Karen	2003	English	Case series	1	27	0	Owens, C. M., Novelli, V., Costoli, V., Thomas, K. E., & Veys, P. A. (2003). The radiological spectrum of invasive aspergillosis in children: a 10-year review. In Pediatric Radiology (Vol. 33, Issue 7, pp. 453–460). Springer Science and Business Media LLC. https://doi.org/10.1007/s00247-003-0919-4
Thomson	2015	English	Case report	1	1	1	Thomson, S., Alibhai, K., Winkelaar, G., Lien, D., Halloran, K., Kapasi, A., & Weinkauf, J. (2015). Case Report of Vertebral Osteomyelitis and Mycotic Abdominal Aortic Aneurysm Caused by Scedosporium apiospermum in a Lung Transplant Patient With Cystic Fibrosis. In Transplantation Proceedings (Vol. 47, Issue 1, pp. 204–209). Elsevier BV. https://doi.org/10.1016/j.transproceed.2014.07.072
Tietz	1999	English	Case report	1	1	1	Tietz, H.-J., Czaika, V., & Sterry, W. (1999). Case Report. Osteomyelitis caused by high resistant Candida guilliermondii. In Mycoses (Vol. 42, Issues 9–10, pp. 577–580). Wiley. https://doi.org/10.1046/j.1439-0507.1999.00497.x
Tiwari	2014	English	Case report	1	1	1	Tiwari, V., Khatri, K., Khan, S. A., & Nath, D. (2014). Disseminated Aspergillus flavus following septic arthritis in an immunocompetent patient: a case report. In BMC Research Notes (Vol. 7, Issue 1). Springer Science and Business Media LLC. https://doi.org/10.1186/1756-0500-7-709
To	2012	English	Case report	1	1	1	To, C. A., Hsieh, R. W., McClellan, J. S., Howard, W., Fischbein, N. J., Brown, J. M. Y., Felsher, D. W., & Fan, A. C. (2012). Cryptococcal osteomyelitis and meningitis in a patient with non-hodgkin’s lymphoma treated with PEP-C. In Case Reports (Vol. 2012, Issue sep05 2, pp. bcr0820114578–bcr0820114578). BMJ. https://doi.org/10.1136/bcr.08.2011.4578
Tocco	2013	English	Case series	1	70	0	Torres-Ramos, F. M., Botwin, K., & Shah, C. P. (2004). Candida spondylodiscitis: an unusual case of thoracolumbar pain with review of imaging findings and description of the clinical condition. Pain physician, 7(2), 257–260.
Torres	2004	English	Case report	1	1	1	Troke, P., Aguirrebengoa, K., Arteaga, C., Ellis, D., Heath, C. H., Lutsar, I., Rovira, M., Nguyen, Q., Slavin, M., & Chen, S. C. A. (2008). Treatment of Scedosporiosis with Voriconazole: Clinical Experience with 107 Patients. In Antimicrobial Agents and Chemotherapy (Vol. 52, Issue 5, pp. 1743–1750). American Society for Microbiology. https://doi.org/10.1128/aac.01388-07
Tsumura	1999	English	Case report	1	1	1	TSUMURA, N., AKASU, Y., YAMANE, H., IKEZAWA, S., HIRATA, T., ODA, K., SAKATA, Y., SHIRAHAMA, M., INOUE, A., & KATO, H. (1999). Aspergillus Osteomyelitis in a Child Who Has p67-phox-deficient Chronic Granulomatous Disease. In The Kurume Medical Journal (Vol. 46, Issue 1, pp. 87–90). Kurume Medical Journal. https://doi.org/10.2739/kurumemedj.46.87
Turner	1999	English	Case report	1	1	1	Turner, D. L., Johnson, S. A., & Rule, S. A. (1999). Successful treatment of candidal osteomyelitis with fluconazole following failure with liposomal amphotericin B. In Journal of Infection (Vol. 38, Issue 1, pp. 51–53). Elsevier BV. https://doi.org/10.1016/s0163-4453(99)90032-4
Uehara	2018	English	Case report	1	1	1	Uehara, Y., Kasai, H., Nakajima, T., Tanabe, N., Tatsumi, K., & Yoshino, I. (2018). &lt;i&gt;Aspergillus&lt;/i&gt; Sternomyelitis Developed from Chronic Pulmonary Aspergillosis as a Late Complication to Lobectomy for Lung Cancer. In Internal Medicine (Vol. 57, Issue 20, pp. 2991–2994). Japanese Society of Internal Medicine. https://doi.org/10.2169/internalmedicine.0334-17
Ur-Rahman	2000	English	Case report	1	1	0	Ur-Rahman, N., Jamjoom, Z. A.-A., & Jamjoom, A. (2000). Spinal aspergillosis in nonimmunocompromised host mimicking Pott’s paraplegia. In Neurosurgical Review (Vol. 23, Issue 2, pp. 107–111). Springer Science and Business Media LLC. https://doi.org/10.1007/pl00021703
Vaideeswar	2007	English	Case report	1	1	1	Vaideeswar, P., & Pandit, S. P. (2007). Primary zygomycosis of the pericardium in an immunocompetent host. In Mycoses (Vol. 50, Issue 3, pp. 232–234). Wiley. https://doi.org/10.1111/j.1439-0507.2006.01355.x
Vaishya	2004	English	Case report	1	1	1	Vaishya, S., & Sharma, M. S. (2004). Spinal aspergillus vertebral osteomyelitis with extradural abscess: case report and review of literature. In Surgical Neurology (Vol. 61, Issue 6, pp. 551–555). Elsevier BV. https://doi.org/10.1016/j.surneu.2003.06.005
Van Dijk	2022	English	Cohort study	1	128	0	van Holsbeeck, M. T., Eyler, W. R., Sherman, L. S., Lombardi, T. J., Mezger, E., Verner, J. J., Schurman, J. R., & Jonsson, K. (1994). Detection of infection in loosened hip prostheses: efficacy of sonography. In American Journal of Roentgenology (Vol. 163, Issue 2, pp. 381–384). American Roentgen Ray Society. https://doi.org/10.2214/ajr.163.2.8037036
Van Holsbeeck	1994	English	Case series	1	48	0	van Hougenhouck-Tulleken, W. G., Mathole, G., Karstaedt, A., Govind, N., Moodley, M., Seetharam, S., Govender, N. P., & Menezes, C. N. (2016). Disseminated fungal infection in an HIV-infected patient due toAureobasidium pullulans. In Southern African Journal of Infectious Diseases (Vol. 31, Issue 3, pp. 71–73). AOSIS. https://doi.org/10.1080/23120053.2016.1155799
Van Hougenhouck-Tulleken	2016	English	Case report	1	1	1	van Tol, A., & van Rijswijk, J. (2008). Aspergillus mastoiditis, presenting with unexplained progressive otalgia, in an immunocompetent (older) patient. In European Archives of Oto-Rhino-Laryngology (Vol. 266, Issue 10, pp. 1655–1657). Springer Science and Business Media LLC. https://doi.org/10.1007/s00405-008-0877-4
Van Tol	2009	English	Case report	1	1	1	van ’t Wout, J. W., Raven, E. J. M., & van der Meer, J. W. M. (1990). Treatment of invasive aspergillosis with itraconazole in a patient with chronic granulomatous disease. In Journal of Infection (Vol. 20, Issue 2, pp. 147–150). Elsevier BV. https://doi.org/10.1016/0163-4453(90)93418-r
Van't Wout	1990	English	Case report	1	1	1	Vashi, N., Avedian, R., Brown, J., & Arai, S. (2012). Successful Surgical and Medical Treatment of Rhizopus Osteomyelitis Following Hematopoietic Cell Transplantation. In Orthopedics (Vol. 35, Issue 10). SLACK, Inc. https://doi.org/10.3928/01477447-20120919-30
Verghese	2009	English	Case report	1	1	1	Verghese, S., Chellamma, T., & Cherian, K. M. (2009). Osteomyelitis of the rib caused byAspergillus flavusfollowing cardiac surgery. In Mycoses (Vol. 52, Issue 1, pp. 91–93). Wiley. https://doi.org/10.1111/j.1439-0507.2008.01541.x
Vijayasekhar	2022	English	Cohort study	1	270	0	Vijayasekhar, M. V., Nagappa, V., Swaroop, K. H., Mithun, G., Achuith, E., & Varaprasad, K. S. (2022). Post-Covid Cerebral Mucormycosis, Varied Presentations and Surgical Strategies of a Newer Epidemic: An Institutional Experience. Neurology India, 70(3), 1052–1056. https://doi.org/10.4103/0028-3886.349604
Vinas	1999	English	Case series	1	2	1	Vinas, F. C., King, P. K., & Diaz, F. G. (1999). Spinal Aspergillus Osteomyelitis. In Clinical Infectious Diseases (Vol. 28, Issue 6, pp. 1223–1229). Oxford University Press (OUP). https://doi.org/10.1086/514774
Vlasveld	1992	English	Case report	1	1	1	Vlasveld, L. T., Delemarre, J. F., Beynen, J. H., & Rodenhuis, S. (1992). Invasive aspergillosis complicated by subclavian artery occlusion and costal osteomyelitis after autologous bone marrow transplantation. In Thorax (Vol. 47, Issue 2, pp. 136–137). BMJ. https://doi.org/10.1136/thx.47.2.136
Volsky	2017	English	Case report	1	1	1	Volsky, P. G., & Hillman, T. A. (2016). Fungal skull base osteomyelitis: Emerging microbial identification techniques. In The Laryngoscope (Vol. 127, Issue 1). Wiley. https://doi.org/10.1002/lary.25752
Vourexakis	2010	English	Case series	1	3	1	Vourexakis, Z., Kos, M.-I., & Guyot, J.-P. (2010). Atypical presentations of malignant otitis externa. In The Journal of Laryngology &amp; Otology (Vol. 124, Issue 11, pp. 1205–1208). Cambridge University Press (CUP). https://doi.org/10.1017/s0022215110000307
Walker	1991	English	Case series	1	2	0	Walker, W. A., & Pate, J. W. (1991). Primary Aspergillus osteomyelitis of the sternum. In The Annals of Thoracic Surgery (Vol. 52, Issue 4, pp. 868–870). Elsevier BV. https://doi.org/10.1016/0003-4975(91)91232-k
Walls	2013	English	Case series	1	2	1	Walls, G., Noonan, L., Wilson, E., Holland, D., & Briggs, S. (2013). Successful Use of Locally Applied Polyhexamethylene Biguanide as an Adjunct to the Treatment Of Fungal Osteomyelitis. In Canadian Journal of Infectious Diseases and Medical Microbiology (Vol. 24, Issue 2, pp. 109–112). Hindawi Limited. https://doi.org/10.1155/2013/508908
Walsh	2006	English	Case report	1	1	1	Walsh, C. M., Morris, S. K., Brophy, J. C., Hiraki, L. T., Richardson, S. E., & Allen, U. D. (2006). DISSEMINATED BLASTOMYCOSIS IN AN INFANT. In Pediatric Infectious Disease Journal (Vol. 25, Issue 7, pp. 656–658). Ovid Technologies (Wolters Kluwer Health). https://doi.org/10.1097/01.inf.0000225792.19904.87
Wang Jie	2014	English	Case report	1	1	1	Wang, J., Ju, H.-Z., & Yang, M.-F. (2014). Pulmonary cryptococcosis and cryptococcal osteomyelitis mimicking primary and metastatic lung cancer in 18F-FDG PET/CT. In International Journal of Infectious Diseases (Vol. 18, pp. 101–103). Elsevier BV. https://doi.org/10.1016/j.ijid.2013.08.009
Wang Y	2001	English	Case report	1	1	0	Wang, Y. C., & Lee, S. T. (2001). Candida vertebral osteomyelitis: a case report and review of the literature. Chang Gung medical journal, 24(12), 810–815.
Ward B	1995	English	Case series	1	5	1	Ward, B. A., Parent, A. D., & Raila, F. (1995). Indications for the surgical management of central nervous system blastomycosis. In Surgical Neurology (Vol. 43, Issue 4, pp. 379–388). Elsevier BV. https://doi.org/10.1016/0090-3019(95)80068-r
Watanabe	2001	English	Case report	1	1	1	Watanabe, C., Yajima, S., Taguchi, T., Toya, K., Fujii, Y., Hongo, T., & Ohzeki, T. (2001). Successful unrelated bone marrow transplantation for a patient with chronic granulomatous disease and associated resistant pneumonitis and Aspergillus osteomyelitis. In Bone Marrow Transplantation (Vol. 28, Issue 1, pp. 83–87). Springer Science and Business Media LLC. https://doi.org/10.1038/sj.bmt.1703086
Wéclawiak	2007	English	Case report	1	1	1	Wéclawiak, H.; Garrouste, C.; Kamar, N.; Linas, M-D; Tall, P.; Dambrin, C.; Durand, D.; Rostaing, L.;(2007); Aspergillus fumigatus-related spondylodiscitis in a heart transplant patient successfully treated with voriconazole; Transplantation proceedings - Volume 39, Issue 8, pp. 2627-2628 - published 2007-01-01
Wellinghausen	2009	English	Case report	1	1	1	Wellinghausen, N., Moericke, A., Bundschuh, S., Friedrich, W., Schulz, A. S., & Gatz, S. A. (2009). Multifocal osteomyelitis caused by Candida dubliniensis. In Journal of Medical Microbiology (Vol. 58, Issue 3, pp. 386–390). Microbiology Society. https://doi.org/10.1099/jmm.0.003970-0
Wilcken	1986	English	Case report	1	1	1	Wilcken, D. E. L., Mackie, J. D., Pussell, B. A., Catus, B., Burke, D. J., Palmer, F. J., & Warren, B. A. (1986). An unusual infection after renal transplantation. In Medical Journal of Australia (Vol. 145, Issue 10, pp. 513–517). Wiley. https://doi.org/10.5694/j.1326-5377.1986.tb139454.x
Wilde	2008	English	Case report	1	1	1	Wilde, G. E., Emery, C., & Lally, J. F. (2008). Radiological Reasoning: Miliary Disease, Vertebral Osteomyelitis, and Soft-Tissue Abscesses. In American Journal of Roentgenology (Vol. 190, Issue 3_supplement, pp. S11–S17). American Roentgen Ray Society. https://doi.org/10.2214/ajr.07.7013
Wildstein	2005	English	Case report	1	1	1	Wildstein, M. S., Martin, S. M., Jr., & Glaser, J. A. (2005). Cryptococcal osteomyelitis in a 20-year-old male with sarcoidosis. In The Spine Journal (Vol. 5, Issue 4, pp. 467–470). Elsevier BV. https://doi.org/10.1016/j.spinee.2004.12.002
Wilkins	2009	English	Case report	1	1	1	Bread Mold Osteomyelitis in the Femur. (2009). In Orthopedics (Vol. 32, Issue 5). SLACK, Inc. https://doi.org/10.3928/01477447-20090501-21
Wilkinson	2007	English	Case report	1	1	1	Wilkinson, E. P., Robinson, R. A., & Trask, D. K. (2007). Skull base thrombotic mycosis. Ear, nose, & throat journal, 86(3), 137.
Williams, R.	1999	English	Case series	1	3	1	Williams, R. L., Fukui, M. B., Meltzer, C. C., Swarnkar, A., Johnson, D. W., & Welch, W. (1999). Fungal spinal osteomyelitis in the immunocompromised patient: MR findings in three cases. AJNR. American journal of neuroradiology, 20(3), 381–385.
Williams, B. T	2022	English	Case report	1	1	1	Williams, B. T., Hogan, C., & Damioli, L. (2022). Two-Stage Revision Total Knee Arthroplasty for Chronic Histoplasma Capsulatum Prosthetic Joint Infection. In JBJS Case Connector (Vol. 12, Issue 3). Ovid Technologies (Wolters Kluwer Health). https://doi.org/10.2106/jbjs.cc.22.00155
Wilmes	2020	English	Case report	1	1	1	Wilmes, D., Schui, D., Held, J., Ackermann, S., Geipel, U., Emrich, K., Winkelmann, E.-J., & Rickerts, V. (2020). Disseminated coccidioidomycosis: Monitoring of serologic markers for treatment response. In Medical Mycology Case Reports (Vol. 29, pp. 25–28). Elsevier BV. https://doi.org/10.1016/j.mmcr.2020.05.007
Winslow	2001	English	Case report	1	1	1	Winslow, C. P., Dichard, A., & McGuire, K. A. (2001). Osteomyelitis of the temporomandibular joint. In American Journal of Otolaryngology (Vol. 22, Issue 2, pp. 142–145). Elsevier BV. https://doi.org/10.1053/ajot.2001.22577
Winterstein	2010	English	Case report	1	1	0	Winterstein, A. R., Bohndorf, K., Vollert, K., Wagner, T., Gnekow, A., & Roemer, F. W. (2010). Invasive aspergillosis osteomyelitis in children—a case report and review of the literature. In Skeletal Radiology (Vol. 39, Issue 8, pp. 827–831). Springer Science and Business Media LLC. https://doi.org/10.1007/s00256-010-0967-4
Witte	2000	English	Case report	1	1	0	Witte, D. A., Chen, I., Brady, J., Ramzy, I., Truong, L. D., & Ostrowski, M. L. (2000). Cryptococcal Osteomyelitis. In Acta Cytologica (Vol. 44, Issue 5, pp. 815–818). S. Karger AG. https://doi.org/10.1159/000328567
Witzig	1996	English	Case report	1	1	1	Witzig, R. S., Greer, D. L., & Hyslop, N. E. (1996). Aspergillus flavusmycetoma and epidural abscess successfully treated with itraconazole. In Medical Mycology (Vol. 34, Issue 2, pp. 133–137). Oxford University Press (OUP). https://doi.org/10.1080/02681219680000201
Wolthers	2021	English	Case series	1	4	1	Wolthers, M. S., Schmidt, G., Gjørup, C. A., Helweg-Larsen, J., Rubek, N., & Jensen, L. T. (2021). Surgical management of rhinocerebral mucormycosis: A case series. In JPRAS Open (Vol. 30, pp. 33–37). Elsevier BV. https://doi.org/10.1016/j.jpra.2021.04.013
Wood	1996	English	Case report	1	1	1	Wood, L., & Miedzinski, L. (1996). Skeletal cryptococcosis: Case report and review of the literature. The Canadian journal of infectious diseases = Journal canadien des maladies infectieuses, 7(2), 125–132. https://doi.org/10.1155/1996/102103
Woolfitt	1976	English	Case report	1	1	1	Woolfitt, R., Park, H.-M., & Greene, M. (1976). Localized Cryptococcal Osteomyelitis. In Radiology (Vol. 120, Issue 2, pp. 290–290). Radiological Society of North America (RSNA). https://doi.org/10.1148/120.2.290
Wordsworth	2016	English	Cohort study	1	157	0	Wordsworth, M., Lawton, G., Nathwani, D., Pearse, M., Naique, S., Dodds, A., Donaldson, H., Bhattacharya, R., Jain, A., Simmons, J., & Hettiaratchy, S. (2016). Improving the care of patients with severe open fractures of the tibia. In The Bone &amp; Joint Journal (Vols. 98-B, Issue 3, pp. 420–424). British Editorial Society of Bone & Joint Surgery. https://doi.org/10.1302/0301-620x.98b3.35818
Wright	2019	English	Case report	1	1	1	Wright, W. F., Bejou, N., Shields, R. K., Marr, K., McCarty, T. P., & Pappas, P. G. (2019). Amphotericin B Induction with Voriconazole Consolidation as Salvage Therapy for FKS -Associated Echinocandin Resistance in Candida glabrata Septic Arthritis and Osteomyelitis. In Antimicrobial Agents and Chemotherapy (Vol. 63, Issue 8). American Society for Microbiology. https://doi.org/10.1128/aac.00512-19
Wu	2009	English	Case report	1	1	0	Wu, C. Y., Chen, G. S., & Lan, C. C. E. (2009). Onychomycosis caused byFusarium solaniin a woman with diabetes. In Clinical and Experimental Dermatology (Vol. 34, Issue 8, pp. e772–e774). Oxford University Press (OUP). https://doi.org/10.1111/j.1365-2230.2009.03498.x
Xiang	2018	English	Case report	1	1	1	Xiang, Y., Xuan, Y.-Y., & Li, G. (2018). Successful treatment for acute prosthetic joint infection due to MRSA and &lt;em&gt;Candida albicans&lt;/em&gt;: a case report and literature review. In Therapeutics and Clinical Risk Management: Vol. Volume 14 (pp. 1133–1139). Informa UK Limited. https://doi.org/10.2147/tcrm.s165247
Xie	2021	English	Case report	1	1	1	Xie, L., Long, Q., Zhou, G., Liu, S., & Wen, F.-Q. (2021). Successful outcome of disseminated Candida tropicalis osteomyelitis on remission induction for childhood Philadelphia chromosome–positive acute lymphoblastic leukaemia-case report. In Italian Journal of Pediatrics (Vol. 47, Issue 1). Springer Science and Business Media LLC. https://doi.org/10.1186/s13052-020-00953-x
Xu	2021	English	Case report	1	1	1	Xu, L., Song, X., Zhang, Y., Lin, N., & Wang, J.-A. (2021). Sjögren’s syndrome with nervous system injury combined with pulmonary and osseous cryptococcosis: a case report. In Journal of Medical Case Reports (Vol. 15, Issue 1). Springer Science and Business Media LLC. https://doi.org/10.1186/s13256-021-02941-z
Yadav, Sanjeev; Kumar, Rajeev	2021	English	Case report	1	1	1	Yadav, S., Kumar, R., Kumar, R., & Sagar, P. (2021). Fungal central skull-base osteomyelitis: atypical presentation and management issues. In BMJ Case Reports (Vol. 14, Issue 9, p. e243530). BMJ. https://doi.org/10.1136/bcr-2021-243530
Yadav, Sanjeev; Saini, Ashish	2022	English	Case report	1	1	1	Yadav, S., Saini, A., Singh, A., & Verma, H. (2022). Batwing incision for a case of bilateral fungal zygomatic osteomyelitis. In BMJ Case Reports (Vol. 15, Issue 5, p. e247387). BMJ. https://doi.org/10.1136/bcr-2021-247387
Yang Huiliang	2019	English	Case series	1	9	1	Yang, H., Shah, A. A., Nelson, S. B., & Schwab, J. H. (2019). Fungal spinal epidural abscess: a case series of nine patients. In The Spine Journal (Vol. 19, Issue 3, pp. 516–522). Elsevier BV. https://doi.org/10.1016/j.spinee.2018.08.001
Yang, Xiang	2018	English	Case report	1	1	1	Yang, X., Zhang, Y., Jing, Q., & Xu, J. (2018). Aspergillus Osteomyelitis of Clivus. In World Neurosurgery (Vol. 120, pp. 15–16). Elsevier BV. https://doi.org/10.1016/j.wneu.2018.08.100
Yang, S. -H	2001	English	Case report	1	1	1	Yang, S.-H., Pao, J.-L., & Hang, Y.-S. (2001). Staged reimplantation of total knee arthroplasty after Candida infection. In The Journal of Arthroplasty (Vol. 16, Issue 4, pp. 529–532). Elsevier BV. https://doi.org/10.1054/arth.2001.21458
Yates, P. D	1997	English	Case report	1	1	1	Yates, P. D., Upile, T., Axon, P. R., & de Carpentier, J. (1997). Aspergillus mastoiditis in a patient with acquired immunodeficiency syndrome. In The Journal of Laryngology &amp; Otology (Vol. 111, Issue 6, pp. 560–561). Cambridge University Press (CUP). https://doi.org/10.1017/s0022215100137909
Yener	2009	English	Case report	1	1	1	Yener, S., Topcu, A., Manisali, M., Comlekci, A., & Yesil, S. (2009). Candida albicans osteomyelitis in a diabetic foot ulcer. Journal of diabetes and its complications, 23(2), 137–138. https://doi.org/10.1016/j.jdiacomp.2007.10.005
Yingling	2017	English	Case report	1	1	0	Yingling, J. M., Sun, L., Yoon, R., & Liporace, F. (2017). A rare case of Candida parapsilosis osteomyelitis: a literature review and proposed treatment algorithm. In Patient Safety in Surgery (Vol. 11, Issue 1). Springer Science and Business Media LLC. https://doi.org/10.1186/s13037-017-0146-9
Yocum	1991	English	Case report	1	1	1	Yocum, J., & Seligson, D. (1991). Blastomycosis of the knee and skull after arthroscopy. In The American Journal of Sports Medicine (Vol. 19, Issue 6, pp. 670–672). SAGE Publications. https://doi.org/10.1177/036354659101900622
Yoon Kyeong-Wook	2015	English	Case report	1	1	0	Yoon, K.-W., & Kim, Y.-J. (2014). Lumbar Aspergillus osteomyelitis mimicking pyogenic osteomyelitis in an immunocompetent adult. In British Journal of Neurosurgery (Vol. 29, Issue 2, pp. 277–279). Informa UK Limited. https://doi.org/10.3109/02688697.2014.957648
Yoon, Y. K	2010	English	Case report	1	1	1	Yoon, Y. K., Kim, M. J., Chung, Y. G., & Shin, I. Y. (2010). Successful Treatment of a Case with Rhino-Orbital-Cerebral Mucormycosis by the Combination of Neurosurgical Intervention and the Sequential Use of Amphotericin B and Posaconazole. In Journal of Korean Neurosurgical Society (Vol. 47, Issue 1, p. 74). Korean Neurosurgical Society. https://doi.org/10.3340/jkns.2010.47.1.74
Yoshida, S	2003	English	Case report	1	1	0	Yoshida, S.; Nakazaki, K.; Oe, T.; Inuyama, M.; Chifu, S.; Sakata, S.; Hayashi, K. (2003). Skull cryptococcal osteomyelitis complicated with pulmonary tuberculosis. In Acta Medica Nagasakiensia - Volume 48, Issue 1, pp. 77-80
Young	2011	English	Case report	1	1	1	Young, H., Tomsick, S., Storfa, A., & Jenkins, T. C. (2011). Orthopaedic Case of the Month: Arm Pain and Fistulous Tract in a 45-year-old Liberian Woman. In Clinical Orthopaedics &amp; Related Research (Vol. 469, Issue 6, pp. 1800–1803). Ovid Technologies (Wolters Kluwer Health). https://doi.org/10.1007/s11999-011-1835-9
Yousefzadeh	1980	English	Case series	1	4	1	Yousefzadeh, D. K., & Jackson, J. H. (1980). Neonatal and infantile candidal arthritis with or without osteomyelitis: A clinical and radiographical review of 21 cases. In Skeletal Radiology (Vol. 5, Issue 2, pp. 77–90). Springer Science and Business Media LLC. https://doi.org/10.1007/bf00347327
Youssef	2014	English	Case report	1	1	1	Youssef, M., Bassim, M., Shabb, N., & Kanj, S. S. (2014). Aspergillus mastoiditis in an immunocompetent patient: A case report and review of the literature. In Scandinavian Journal of Infectious Diseases (Vol. 46, Issue 4, pp. 325–330). Informa UK Limited. https://doi.org/10.3109/00365548.2013.867073
Yuen	2002	English	Case report	1	1	0	Yuen, J. C., Puri, S. K., & Feng, Z. (2002). Scalp Necrotizing Fasciitis With Osteomyelitis of the Skull From Aspergillus. In Journal of Craniofacial Surgery (Vol. 13, Issue 6, pp. 762–764). Ovid Technologies (Wolters Kluwer Health). https://doi.org/10.1097/00001665-200211000-00009
Zainal	2011	English	Case report	1	1	1	Zainal, A. I., Wong, S. L., Pan, K. L., Wong, O. L., & Tzar, M. N. (2011). Cryptococcal osteomyelitis of the femur: a case report and review of literature. Tropical biomedicine, 28(2), 444–449.
Zeppa	1996	English	Case series	1	19	1	Zeppa, M. A., Laorr, A., Greenspan, A., McGahan, J. P., & Steinbach, L. S. (1996). Skeletal coccidioidomycosis: imaging findings in 19 patients. In Skeletal Radiology (Vol. 25, Issue 4, pp. 337–343). Springer Science and Business Media LLC. https://doi.org/10.1007/s002560050092
Zerbe	2005	English	Case report	1	1	1	Zerbe, C. S., & Holland, S. M. (2005). Disseminated Histoplasmosis in Persons with Interferon- Receptor 1 Deficiency. In Clinical Infectious Diseases (Vol. 41, Issue 4, pp. 38–41). Oxford University Press (OUP). https://doi.org/10.1086/432120
Zhang, Rufan	2018	English	Case series	1	73	1	Zhang, R., Feng, Z., Zhang, Y., Tan, H., Wang, J., & Qi, F. (2018). Diagnostic value of fluorine-18 deoxyglucose positron emission tomography/computed tomography in deep sternal wound infection. In Journal of Plastic, Reconstructive &amp; Aesthetic Surgery (Vol. 71, Issue 12, pp. 1768–1776). Elsevier BV. https://doi.org/10.1016/j.bjps.2018.07.017
Zhang, Yi	2012	English	Case report	1	1	1	Zhang, Y., Yu, Y.-S., Tang, Z.-H., & Zang, G.-Q. (2012). Cryptococcal osteomyelitis of the scapula and rib in an immunocompetent patient. In Medical Mycology (Vol. 50, Issue 7, pp. 751–755). Oxford University Press (OUP). https://doi.org/10.3109/13693786.2012.670277
Zhang, C.; Wang	2019	English	Case series	1	2	1	Zhang, C., Wang, C., Chen, F., Huang, Z., Fang, X., Li, W., Yang, B., & Zhang, W. (2019). Metagenomic Next-Generation Sequencing Technique Helps Identify Cryptococcal Infection in the Rib. In JBJS Case Connector (Vol. 9, Issue 4, pp. e0367–e0367). Ovid Technologies (Wolters Kluwer Health). https://doi.org/10.2106/jbjs.cc.19.00367
Zhang, C.; Yu, G	2018	English	Case report	1	1	1	Zhang, C.; Yu, G.; Wang, H.; Ma, Z.; Kong, F.; Zhang, M.; Wang, H. (2018). Coexisting of cryptococcal pneumonia and rib osteomyelitis in an immunocompetent host: A case report and literature review. In International Journal of Clinical and Experimental Medicine - Volume 11, Issue 4, pp. 4312-4316 - published 2018-01-01
Zhu, L-P	2011	English	Case report	1	1	1	Zhu, L.-P., Chen, X.-S., Wu, J.-Q., Yang, F.-F., & Weng, X.-H. (2011). Aspergillus vertebral osteomyelitis and ureteral obstruction after liver transplantation. In Transplant Infectious Disease (Vol. 13, Issue 2, pp. 192–199). Wiley. https://doi.org/10.1111/j.1399-3062.2011.00599.x
Zhu, E. S	2013	English	Case report	1	1	1	Zhu, E. S., Thompson, G. R., Kreulen, C., & Giza, E. (2013). Amphotericin B-Impregnated Bone Cement To Treat Refractory Coccidioidal Osteomyelitis. In Antimicrobial Agents and Chemotherapy (Vol. 57, Issue 12, pp. 6341–6343). American Society for Microbiology. https://doi.org/10.1128/aac.00963-13
